# Supplementary material for: Medications that reduce emergency hospital admissions: an overview of systematic reviews and prioritisation of treatments
Source: BMC Med. 2018 Jul 26;16:115. doi: 10.1186/s12916-018-1104-9 (PMC6060538; doi:10.1186/s12916-018-1104-9)
Supplement: Supplementary file 2 — Database 1. (XLSX 130 kb) [file 12916_2018_1104_MOESM2_ESM.xlsx]

## Sheet: Sheet1
Comparison identification			Patient population					Intervention				Comparison				Outcome	RCTs and patients		Analysis		Results			Effect estimate					Subgroup information			Quality assessment	Duplicate estimates		ID codes for similar treatment comparisons	Notes
Review and estimate identifier	Author	Year of review publication	Description in the review	Sub-population	ICD 1	ICD 2	ICD 3	Description in the review	Therapeutic subgroup	Pharmacological subgroup	Chemical subgroup	Description in the review	Therapeutic subgroup	Pharmacological subgroup	Chemical subgroup	Outcome description	Number of RCTS	Number of patients	Meta-analysis	Statistically significant pooled estimate	Significant reduction in hospital admissions	Significant increase in hospital admissions	No effect on hospital admissions	Measure of effect	Point estimate	Lower bound 95% CI	Upper bound 95% CI	I2%	Estimate was a subgroup analysis	Reason for subgroup analysis	Specific subgroup description	GRADE rating	Duplicate estimate was reported in multiple reviews	Identifying number for duplicate estimate	Reviews reporting similar comparisons	Notes on the treatment comparison
100a	Afilalo	2007	Acute coronary syndromes		Circulatory	Ischaemic heart diseases	Other acute ischaemic heart diseases	Intensive statin therapy (simvastatin 80 mg/day, atorvastatin 80 mg/ day, or rosuvastatin 20–40 mg/day)	LIPID MODIFYING AGENTS	LIPID MODIFYING AGENTS, PLAIN	HMG CoA reductase inhibitors	Moderate statin therapy (pravastatin (40 mg/day, lovastatin (40 mg/day, fluvastatin (40 mg/day, simvastatin (20 mg/day, atorvastatin (10 mg/day, rosuvastatin (5 mg/ day)	LIPID MODIFYING AGENTS	LIPID MODIFYING AGENTS, PLAIN	HMG CoA reductase inhibitors	Admission to hospital for heart failure	2	8659	Yes	Yes	Yes	No	No	Risk ratio	0.63	0.46	0.86	34.6	Yes	Patient characteristics	Patients with recent acute coronary syndrome		No		100
100c	Afilalo	2007	Stable coronary heart disease or a recent acute coronary syndrome		Circulatory	Ischaemic heart diseases	Chronic ischaemic heart disease	Intensive statin therapy (simvastatin 80 mg/day, atorvastatin 80 mg/ day, or rosuvastatin 20–40 mg/day)	LIPID MODIFYING AGENTS	LIPID MODIFYING AGENTS, PLAIN	HMG CoA reductase inhibitors	moderate statin therapy (pravastatin (40 mg/day, lovastatin (40 mg/day, fluvastatin (40 mg/day, simvastatin (20 mg/day, atorvastatin (10 mg/day, rosuvastatin (5 mg/ day)	LIPID MODIFYING AGENTS	LIPID MODIFYING AGENTS, PLAIN	HMG CoA reductase inhibitors	Admission to hospital for heart failure	4	27547	Yes	Yes	Yes	No	No	Risk ratio	0.726487	0.627606	0.834524	4.3	No		Summary	Moderate	No
100b	Afilalo	2007	Stable coronary heart disease		Circulatory	Ischaemic heart diseases	Chronic ischaemic heart disease	Intensive statin therapy (simvastatin 80 mg/day, atorvastatin 80 mg/ day, or rosuvastatin 20–40 mg/day)	LIPID MODIFYING AGENTS	LIPID MODIFYING AGENTS, PLAIN	HMG CoA reductase inhibitors	moderate statin therapy (pravastatin (40 mg/day, lovastatin (40 mg/day, fluvastatin (40 mg/day, simvastatin (20 mg/day, atorvastatin (10 mg/day, rosuvastatin (5 mg/ day)	LIPID MODIFYING AGENTS	LIPID MODIFYING AGENTS, PLAIN	HMG CoA reductase inhibitors	Admission to hospital for heart failure	2	18889	Yes	Yes	Yes	No	No	Risk ratio	0.77	0.64	0.92	0	Yes	Patient characteristics	Patients with stable coronary heart disease		No
129	Ahmed	2014	Influenza prophylaxis	Patients in long-term care or hospital settings	Factors influencing health status and contact with health services	Persons with potential health hazards related to communicable diseases	Need for immunization against other single viral diseases	Influenza vaccination	VACCINES	VIRAL VACCINES	Influenza vaccines	control				All-cause hospitalisation	2	5972	Yes	No	No	No	Yes	Risk ratio	0.91	0.69	1.19	26	No			Low	No
8711	Akioyamen	2016	Essential (primary) hypertension		Circulatory	Hypertensive diseases	Essential (primary) hypertension	long-term angiotensin receptor blockade	AGENTS ACTING ON THE RENIN-ANGIOTENSIN SYSTEM	ANGIOTENSIN II ANTAGONISTS, PLAIN	Angiotensin II antagonists, plain	no angiotensin receptor blockade				heart failure hospitalization	2	6611	Yes	No	No	No	Yes	Risk ratio	0.96	0.81	1.14	0	No				No
8714	Anderson	2015	Chronic asthma		Respiratory	Chronic lower respiratory diseases	Asthma	budesonide AND OR tiotropium	DRUGS FOR OBSTRUCTIVE AIRWAY DISEASES	OTHER DRUGS FOR OBSTRUCTIVE AIRWAY DISEASES, INHALANTS	Anticholinergics	same dose of ICS alone	DRUGS FOR OBSTRUCTIVE AIRWAY DISEASES	OTHER DRUGS FOR OBSTRUCTIVE AIRWAY DISEASES, INHALANTS	Glucocorticoids	Exacerbations requiring hospital admission	5	2562	Yes	No	No	No	Yes	Risk ratio	0.42	0.012	1.47	0	No			Moderate	No		8714, 8802, 8803
378a	Assasi	2009	Crohn disease		Digestive system	Noninfective enteritis and colitis	Crohn disease [regional enteritis]	Infliximab	IMMUNOSUPPRESSANTS	IMMUNOSUPPRESSANTS	Tumor necrosis factor alpha (TNF-α) inhibitors	placebo				Hospitalization	1	108	No	No	No	No	Yes	Not applicable	.	.	.	Not applicable	No		Summary		No		378, 1629, 8829
378b	Assasi	2009	Crohn disease		Digestive system	Noninfective enteritis and colitis	Crohn disease [regional enteritis]	Episodic Infliximab	IMMUNOSUPPRESSANTS	IMMUNOSUPPRESSANTS	Tumor necrosis factor alpha (TNF-α) inhibitors	Maintenance Infliximab 5 mg/kg	IMMUNOSUPPRESSANTS	IMMUNOSUPPRESSANTS	Tumor necrosis factor alpha (TNF-α) inhibitors	Hospitalization	1	225	No	No	Yes	No	No	Not applicable	.	.	.	Not applicable	No		Summary		No		378, 1629, 8829
378c	Assasi	2009	Crohn disease		Digestive system	Noninfective enteritis and colitis	Crohn disease [regional enteritis]	Episodic Infliximab	IMMUNOSUPPRESSANTS	IMMUNOSUPPRESSANTS	Tumor necrosis factor alpha (TNF-α) inhibitors	Maintenance Infliximab 10 mg/kg	IMMUNOSUPPRESSANTS	IMMUNOSUPPRESSANTS	Tumor necrosis factor alpha (TNF-α) inhibitors	Crohn's disease hospitalizations	1	223	No	No	Yes	No	No	Not applicable	.	.	.	Not applicable	No		Summary		No		378, 1629, 8829
378d	Assasi	2009	Crohn disease		Digestive system	Noninfective enteritis and colitis	Crohn disease [regional enteritis]	Adalimumab	IMMUNOSUPPRESSANTS	IMMUNOSUPPRESSANTS	Tumor necrosis factor alpha (TNF-α) inhibitors	placebo				Hospitalization	1	327	No	No	Yes	No	No	Not applicable	.	.	.	Not applicable	No		Summary		No		378, 1629, 8829
378e	Assasi	2009	Crohn disease		Digestive system	Noninfective enteritis and colitis	Crohn disease [regional enteritis]	Adalimumab	IMMUNOSUPPRESSANTS	IMMUNOSUPPRESSANTS	Tumor necrosis factor alpha (TNF-α) inhibitors	placebo				Hospitalization	1	327	No	No	Yes	No	No	Not applicable	.	.	.	Not applicable	No		Summary		No		378, 1629, 8829
378f	Assasi	2009	Ulcerative colitis		Digestive system	Noninfective enteritis and colitis	Ulcerative colitis	Infliximab	IMMUNOSUPPRESSANTS	IMMUNOSUPPRESSANTS	Tumor necrosis factor alpha (TNF-α) inhibitors	placebo				Hospitalization	2	728	Yes	Yes	Yes	No	No	Risk ratio	0.5	NR	NR	NR	No		Summary		No		378, 1629, 8829
446	Badve	2011	Chronic kidney disease		Genitourinary system	Renal failure	Chronic kidney disease	Beta-blocker	BETA BLOCKING AGENTS	BETA BLOCKING AGENTS		placebo				All-cause hospitalization	2	unclear	Yes	No	No	No	Yes	Risk ratio	0.75	0.52	1.08	67.1	No				No			Hospitalization for worsening heart failure effect not reported due to high heterogeneity (83%)
1653f	Baigent	2013	Patients indicated for treatment with non-steroidal anti-inflammatory drugs	Rheumatoid arthritis, Osteoarthritis, Colorectal adenomata, Alzheimer’s disease	Mixed population	Mixed population: Arthropathies; Arthrosis; Benign neoplasms; Organic, including symptomatic, mental disorders	Mixed population: Inflammatory polyarthropathies (Rheumatoid arthritis); Other arthrosis (Osteoarthritis); Bening neoplasm of colon, rectum, anus and anal canal; Dimentia in Alzheimer disease	Coxib	ANTIINFLAMMATORY AND ANTIRHEUMATIC PRODUCTS	ANTIINFLAMMATORY AND ANTIRHEUMATIC PRODUCTS, NON-STEROIDS	Coxibs	ibuprofen	ANTIINFLAMMATORY AND ANTIRHEUMATIC PRODUCTS	ANTIINFLAMMATORY AND ANTIRHEUMATIC PRODUCTS, NON-STEROIDS	Propionic acid derivatives	Hospitalisation due to heart failure	22	22225	Yes	No	No	No	Yes	Rate ratio	0.83	0.42	1.64	NR	No				No			direct evidence
1653g	Baigent	2013	Patients indicated for treatment with non-steroidal anti-inflammatory drugs	Rheumatoid arthritis, Osteoarthritis, Colorectal adenomata, Alzheimer’s disease	Mixed population	Mixed population: Arthropathies; Arthrosis; Benign neoplasms; Organic, including symptomatic, mental disorders	Mixed population: Inflammatory polyarthropathies (Rheumatoid arthritis); Other arthrosis (Osteoarthritis); Bening neoplasm of colon, rectum, anus and anal canal; Dimentia in Alzheimer disease	Coxib	ANTIINFLAMMATORY AND ANTIRHEUMATIC PRODUCTS	ANTIINFLAMMATORY AND ANTIRHEUMATIC PRODUCTS, NON-STEROIDS	Coxibs	naproxen	ANTIINFLAMMATORY AND ANTIRHEUMATIC PRODUCTS	ANTIINFLAMMATORY AND ANTIRHEUMATIC PRODUCTS, NON-STEROIDS	Propionic acid derivatives	Hospitalisation due to heart failure	48	48706	Yes	No	No	No	Yes	Rate ratio	1.17	0.76	1.79	NR	No				No			direct evidence
1653e	Baigent	2013	Patients indicated for treatment with non-steroidal anti-inflammatory drugs	Rheumatoid arthritis, Osteoarthritis, Colorectal adenomata, Alzheimer’s disease	Mixed population	Mixed population: Arthropathies; Arthrosis; Benign neoplasms; Organic, including symptomatic, mental disorders	Mixed population: Inflammatory polyarthropathies (Rheumatoid arthritis); Other arthrosis (Osteoarthritis); Bening neoplasm of colon, rectum, anus and anal canal; Dimentia in Alzheimer disease	Coxib	ANTIINFLAMMATORY AND ANTIRHEUMATIC PRODUCTS	ANTIINFLAMMATORY AND ANTIRHEUMATIC PRODUCTS, NON-STEROIDS	Coxibs	diclofenac	ANTIINFLAMMATORY AND ANTIRHEUMATIC PRODUCTS	ANTIINFLAMMATORY AND ANTIRHEUMATIC PRODUCTS, NON-STEROIDS	Acetic acid derivatives and related substances	Hospitalisation due to heart failure	33	61572	Yes	No	No	No	Yes	Rate ratio	1.23	0.87	1.73	NR	No				No			direct evidence
1653a	Baigent	2013	Patients indicated for treatment with non-steroidal anti-inflammatory drugs	Rheumatoid arthritis, Osteoarthritis, Colorectal adenomata, Alzheimer’s disease	Mixed population	Patients indicated for treatment with non-steroidal anti-inflammatory drugs	Patients indicated for treatment with non-steroidal anti-inflammatory drugs	Coxib	ANTIINFLAMMATORY AND ANTIRHEUMATIC PRODUCTS	ANTIINFLAMMATORY AND ANTIRHEUMATIC PRODUCTS, NON-STEROIDS	Coxibs	placebo				Hospitalisation due to heart failure	184	88367	Yes	Yes	No	Yes	No	Rate ratio	2.28	1.62	3.2	NR	No			Moderate	No			direct evidence only
548b	Barr	2006	Stable Chronic obstructive pulmonary disease		Respiratory	Chronic lower respiratory diseases	Other chronic obstructive pulmonary disease	Tiotropium	DRUGS FOR OBSTRUCTIVE AIRWAY DISEASES	OTHER DRUGS FOR OBSTRUCTIVE AIRWAY DISEASES, INHALANTS	Anticholinergics	ipratropium	DRUGS FOR OBSTRUCTIVE AIRWAY DISEASES	OTHER DRUGS FOR OBSTRUCTIVE AIRWAY DISEASES, INHALANTS	Anticholinergics	Hospitalisations for COPD	1	535	No	No	No	No	Yes	Risk ratio	0.59	0.32	1.09	NA	No				Yes	548b, 8744f	6797, 8367, 8511, 8692. 8842, 8933, 548, 1438, 8744, 8850	Estimate vs placebo and summary estimate included a trial with quasi randomisation so the summary estimates were excluded.
548a	Barr	2006	Stable Chronic obstructive pulmonary disease		Respiratory	Chronic lower respiratory diseases	Other chronic obstructive pulmonary disease	Tiotropium	DRUGS FOR OBSTRUCTIVE AIRWAY DISEASES	OTHER DRUGS FOR OBSTRUCTIVE AIRWAY DISEASES, INHALANTS	Anticholinergics	placebo				Hospitalisations for COPD	3	3552	Yes	Yes	Yes	No	No	Risk ratio	0.65	0.5	0.85	0	No				No		6797, 8367, 8511, 8692. 8842, 8933, 548, 1438, 8744, 8850	Estimate vs placebo and summary estimate included a trial with quasi randomisation so the summary estimates were excluded.
593	Baumeister	2011	Depression in patients with coronary artery disease	Recent acute coronary syndromes	Multi-morbidity	Multi-morbidity: Ischaemic heart diseases; Mood disorders	Multi-morbidity: Chronic ischaemic heart disease AND Recurrent depressive disorder	pharmacological Intervention	PSYCHOANALEPTICS	ANTIDEPRESSANTS	Other antidepressants AND/OR Selective serotonin reuptake inhibitors	placebo				Hospitalisations	3	514	Yes	Yes	Yes	No	No	Risk ratio	0.641206	0.45277	0.88	0	No		.	Very low	No		593, 6161
615	Beck	2013	Older (65+) patients being discharged from the hospital to the community that are malnourished or at risk of malnourishment		Endocrine, nutritional and metabolic diseases	Malnutrition	Older (65+) patients being discharged from the hospital to the community that are malnourished or at risk of malnourishment	Oral nutritional support	GENERAL NUTRIENTS			Placebo or usual care				Readmissions	4	478	Yes	No	No	No	Yes	Risk ratio	1.07	0.71	1.61	0.47	No				No		7484, 615, 1264
813	Blitz	2005	Acute asthma		Respiratory	Chronic lower respiratory diseases	Status asthmaticus	Nebulized magnesium sulfate	Not otherwise specified	Not otherwise specified	Not otherwise specified	B2-agonist alone	DRUGS FOR OBSTRUCTIVE AIRWAY DISEASES	ADRENERGICS FOR SYSTEMIC USE	Selective beta-2-adrenoreceptor agonists	Hospital admission	2	52	Yes	No	No	No	Yes	Risk ratio	0.61	0.37	1	NA	No				No		813, 5325, 6566, 6670, 7029, 4002
8729a	Bonsu	2016	Heart failure	Reduced ejection fraction (<40%)	Circulatory	Other forms of heart disease	Heart failure	Lipophilic statin	LIPID MODIFYING AGENTS	LIPID MODIFYING AGENTS, PLAIN	HMG CoA reductase inhibitors	placebo				Worsening heart failure hospitalization	9	1165	Yes	Yes	Yes	No	No	Risk ratio	0.558341	0.425331	0.727628	38	No		.	High	No		4615, 8604, 8729, 8826
8729b	Bonsu	2016	Heart failure		Circulatory	Other forms of heart disease	Heart failure	Lipophilic statin	LIPID MODIFYING AGENTS	LIPID MODIFYING AGENTS, PLAIN	HMG CoA reductase inhibitors	placebo				Cardiovascular hospitalization	3	70116	Yes	No	No	No	Yes	Risk ratio	0.74	0.52	1.05	0	No		.		No		4615, 8604, 8729, 8826
8729d	Bonsu	2016	Heart failure		Circulatory	Other forms of heart disease	Heart failure	Rosuvastatin	LIPID MODIFYING AGENTS	LIPID MODIFYING AGENTS, PLAIN	HMG CoA reductase inhibitors	placebo				Cardiovascular hospitalization	2	9585	Yes	No	No	No	Yes	Risk ratio	0.92	0.85	1	0	No		.		No		4615, 8604, 8729, 8826
8729c	Bonsu	2016	Heart failure		Circulatory	Other forms of heart disease	Heart failure	Rosuvastatin	LIPID MODIFYING AGENTS	LIPID MODIFYING AGENTS, PLAIN	HMG CoA reductase inhibitors	placebo				Worsening heart failure hospitalization	3	9670	Yes	No	No	No	Yes	Risk ratio	0.94	0.86	1.03	46	No		.		No		4615, 8604, 8729, 8826
8731	Briasoulis	2015	Heart failure		Circulatory	Other forms of heart disease	Heart failure	Carvedilol	BETA BLOCKING AGENTS	BETA BLOCKING AGENTS	Alpha and beta blocking agents	Metoprolol	BETA BLOCKING AGENTS	BETA BLOCKING AGENTS	Beta blocking agents, selective	Heart failure hospitalization	2	3703	Yes	No	No	No	Yes	Risk ratio	0.8	0.51	1.25	86	No				No		1021, 4629, 8731
1021	Brophy	2001	Heart failure with reduced ejection fraction	Congestive heart failure	Circulatory	Other forms of heart disease	Heart failure	Beta-blocker	BETA BLOCKING AGENTS	BETA BLOCKING AGENTS	Alpha and beta blocking agents AND/OR Beta blocking agents, selective	placebo				Hospital admission for congestive heart failure	22	10076	Yes	Yes	Yes	No	No	Risk ratio	0.670048	0.56296	0.811221	NR	No		.	Low	No		1021, 4629, 8731
1080f	Burch	2009	Influenza like illness	Elderly	Respiratory	Influenza and pneumonia	Influenza, virus not identified	oseltamivir	ANTIVIRALS FOR SYSTEMIC USE	DIRECT ACTING ANTIVIRALS	Neuraminidase inhibitors	placebo				Complications requiring hospital admission	1	477	No	No	No	No	Yes	Risk ratio	0.42	0.11	1.6	NA	No				No		1080, 2148, 3696
1080b	Burch	2009	Influenza like illness	At-risk population (i.e. with chronic respiratory, cardiac or gastro-intestinal comorbidities)	Respiratory	Influenza and pneumonia	Influenza, virus not identified	zanamivir	ANTIVIRALS FOR SYSTEMIC USE	DIRECT ACTING ANTIVIRALS	Neuraminidase inhibitors	placebo				Complications requiring hospital admission	1	524	No	No	No	No	Yes	Risk ratio	0.5	0.12	2.01	na	No				No		1080
1080e	Burch	2009	Influenza like illness	At-risk population (i.e. with chronic respiratory, cardiac or gastro-intestinal comorbidities)	Respiratory	Influenza and pneumonia	Influenza, virus not identified	oseltamivir	ANTIVIRALS FOR SYSTEMIC USE	DIRECT ACTING ANTIVIRALS	Neuraminidase inhibitors	placebo				Complications requiring hospital admission	3	712	Yes	No	No	No	Yes	Risk ratio	0.54	0.21	1.37	0	No				No		1080
1080c	Burch	2009	Influenza like illness	Elderly	Respiratory	Influenza and pneumonia	Influenza, virus not identified	zanamivir	ANTIVIRALS FOR SYSTEMIC USE	DIRECT ACTING ANTIVIRALS	Neuraminidase inhibitors	placebo				Complications requiring hospital admission	1	134	No	No	No	No	Yes	Risk ratio	1.2	0.31	4.57	NA	No				No		1080, 2148, 3696
1080d	Burch	2009	Influenza like illness	Healthy adults	Respiratory	Influenza and pneumonia	Influenza, virus not identified	oseltamivir	ANTIVIRALS FOR SYSTEMIC USE	DIRECT ACTING ANTIVIRALS	Neuraminidase inhibitors	placebo				Complications requiring hospital admission	3	2071	Yes	No	No	No	Yes	Risk ratio	0.97	0.33	2.9	0	No				No		1080, 2148, 3696
1080a	Burch	2009	Influenza like illness	Healthy adults	Respiratory	Influenza and pneumonia	Influenza, virus not identified	zanamivir	ANTIVIRALS FOR SYSTEMIC USE	DIRECT ACTING ANTIVIRALS	Neuraminidase inhibitors	placebo				Complications requiring hospital admission	1	588	No	No	No	No	Yes	Risk ratio	1.37	0.86	2.17	NA	No				No		1080, 2148, 3696
8735	Cammarano	2016	Stable coronary artery disease	With and Without Left Ventricular Dysfunction	Circulatory	Ischaemic heart diseased	Chronic ischaemic heart disease	Ivabradine	CARDIAC THERAPY	OTHER CARDIAC PREPARATIONS	Other cardiac preparations	Placebo				hospitalization for worsening or new onset heart-failure	2	17422	Yes	No	No	No	Yes	Risk ratio	0.85	0.63	1.15	0	No				No
1164	Campschroer	2014	Ureteral stones		Genitourinary system	Urolithiasis	Calculus of kidney and ureter	Alpha-blocker	ANTIHYPERTENSIVES AND/OR UROLOGICALS	DRUGS USED IN BENIGN PROSTATIC HYPERTROPHY AND/OR ANTIADRENERGIC AGENTS, PERIPHERALLY ACTING	Alpha-adrenoreceptor antagonists	standard therapy				Hospitalisation	4	313	Yes	Yes	Yes	No	No	Risk ratio	0.35	0.13	0.97	64	No		.	Very low	No
1249c	Cates	2013	Acute asthma		Respiratory	Chronic lower respiratory diseases	Status asthmaticus	Treatment with beta2-agonists via spacer (chamber)	DRUGS FOR OBSTRUCTIVE AIRWAY DISEASES	ADRENERGICS, INHALANTS	Selective beta-2-adrenoreceptor agonists	treatment with beta2-agonists via nebuliser (inpatient studies)	DRUGS FOR OBSTRUCTIVE AIRWAY DISEASES	ADRENERGICS, INHALANTS	Selective beta-2-adrenoreceptor agonists	Hospital admissions	1	18	No	No	Yes	No	No	Mean difference	-0.6	-3.23	2.03	NA	No				No		1249, 6576
1249b	Cates	2013	Acute asthma		Respiratory	Chronic lower respiratory diseases	Status asthmaticus	Treatment with beta2-agonists via Spacer (chamber)	DRUGS FOR OBSTRUCTIVE AIRWAY DISEASES	ADRENERGICS, INHALANTS	Selective beta-2-adrenoreceptor agonists	treatment with beta2-agonists via nebuliser (single-treatment studies)	DRUGS FOR OBSTRUCTIVE AIRWAY DISEASES	ADRENERGICS, INHALANTS	Selective beta-2-adrenoreceptor agonists	Hospital admissions	1	44	No	No	Yes	No	No	Risk ratio	1.67	0.48	5.83	NA	No				No		1249, 6576
1249e	Cates	2013	Acute asthma		Respiratory	Chronic lower respiratory diseases	Status asthmaticus	Treatment with beta2-agonists via spacer (chamber)	DRUGS FOR OBSTRUCTIVE AIRWAY DISEASES	ADRENERGICS, INHALANTS	Selective beta-2-adrenoreceptor agonists	treatment with beta2-agonists via nebuliser (multiple-treatment studies with Volumatic subgroups)	DRUGS FOR OBSTRUCTIVE AIRWAY DISEASES	ADRENERGICS, INHALANTS	Selective beta-2-adrenoreceptor agonists	Hospital admissions	2	166	Yes	No	No	No	Yes	Risk ratio	0.84	0.51	1.38	0	No				No		1249, 6576
1249d	Cates	2013	Acute asthma		Respiratory	Chronic lower respiratory diseases	Status asthmaticus	Treatment with beta2-agonists via spacer (chamber)	DRUGS FOR OBSTRUCTIVE AIRWAY DISEASES	ADRENERGICS, INHALANTS	Selective beta-2-adrenoreceptor agonists	Treatment with beta2-agonists via nebuliser (multiple-treatment studies with Volumatic subgroups)	DRUGS FOR OBSTRUCTIVE AIRWAY DISEASES	ADRENERGICS, INHALANTS	Selective beta-2-adrenoreceptor agonists	Hospital admissions	6	366	Yes	No	No	No	Yes	Risk ratio	1.25	0.55	2.84	0	No				No		1249, 6576
1249a	Cates	2013	Acute asthma		Respiratory	Chronic lower respiratory diseases	Status asthmaticus	Treatment with beta2-agonists via Spacer (chamber)	DRUGS FOR OBSTRUCTIVE AIRWAY DISEASES	ADRENERGICS, INHALANTS	Selective beta-2-adrenoreceptor agonists	treatment with beta2-agonists via nebuliser (multiple-treatment studies)	DRUGS FOR OBSTRUCTIVE AIRWAY DISEASES	ADRENERGICS, INHALANTS	Selective beta-2-adrenoreceptor agonists	Hospital admissions	9	582	Yes	No	No	No	Yes	Risk ratio	0.94	0.61	1.43	0	No			Moderate	No		1249, 6576
1264	Cawood	2012	Patients in hospital or community settings that are malnourished or at risk of disease-related malnutrition		Endocrine, nutritional and metabolic diseases	Malnutrition	Patients in hospital or community settings that are malnourished or at risk of disease-related malnutrition	High protein oral nutritional supplements	GENERAL NUTRIENTS	PROTEIN SUPPLEMENTS		Placebo or usual care				hospital readmissions at 3–6 months	2	546	Yes	Yes	Yes	No	No	Risk ratio	0.719017	0.552718	0.903249	0	No			Low	No		7484, 615, 1264
1281	Ceron-Litvoc	2009	Bipolar disorder	Type 1 and 2	Mental and behavioural disorders	Mood [affective] disorders	Bipolar affective disorder	maintenance treatment with carbamazepine	ANTIEPILEPTICS	ANTIEPILEPTICS	Carboxamide derivatives	lithium	PSYCHOLEPTICS	ANTIPSYCHOTICS	Lithium	hospitalization due to relapse on an affective episode	2	202	Yes	No	No	No	Yes	Risk ratio	1.2	0.83	1.75	0	No				No			4 sub-group analysis but these consisted of combination of relapse and hospitalisation
1348	Chauhan	2012	Chronic asthma		Respiratory	Chronic lower respiratory diseases	Asthma	Anti-leukotriene	DRUGS FOR OBSTRUCTIVE AIRWAY DISEASES	OTHER SYSTEMIC DRUGS FOR OBSTRUCTIVE AIRWAY DISEASES	Leukotriene receptor antagonists	Inhaled glucocorticoids (in hydrofluorocarbon-beclomethasone dipropionate equivalent)	DRUGS FOR OBSTRUCTIVE AIRWAY DISEASES	OTHER DRUGS FOR OBSTRUCTIVE AIRWAY DISEASES, INHALANTS	Glucocorticoids	Patients with at least one exacerbation requiring hospital admission	8	2157	Yes	No	No	No	Yes	Risk ratio	3.38	0.94	12.17	0	No				No		1348, 9143
8681	Chauhan	2014	Chronic asthma		Respiratory	Chronic lower respiratory diseases	Asthma	Long acting beta agonists with inhaled corticosteroids	DRUGS FOR OBSTRUCTIVE AIRWAY DISEASES	ADRENERGICS, INHALANTS	Adrenergics in combination with corticosteroids or other drugs, excl. anticholinergics	leukotriene receptor antagonists plus inhaled corticosteroids	DRUGS FOR OBSTRUCTIVE AIRWAY DISEASES	OTHER DRUGS FOR OBSTRUCTIVE AIRWAY DISEASES, INHALANTS AND/OR OTHER SYSTEMIC DRUGS FOR OBSTRUCTIVE AIRWAY DISEASES	Glucocorticoids AND/OR Leukotriene receptor antagonists	Asthma exacerbations requiring hospital admission	5	4345	Yes	No	No	No	Yes	Risk ratio	1.37	0.67	2.79	0	No		.		No		2095, 3639, 3640, 4362, 5611, 6795, 8681
8742c	Chen	2015	Previous myocardial infarction	Preserved ejection fraction (greater than or equal to 40%)	Circulatory	Ischaemic heart diseased	Chronic ischaemic heart disease	Aldosterone antagonists	DIURETICS	POTASSIUM-SPARING AGENTS	Aldosterone antagonists	placebo or standard care				Hospitalization for heart failure	1	1012	No	No	No	No	Yes	Risk ratio	0.64	0.25	1.63	NA	Yes	Patient characteristics	Myocardial infarction		No
8742a	Chen	2015	Previous myocardial infarction or heart failure	Preserved ejection fraction (greater than or equal to 40%)	Circulatory	Ischaemic heart diseases AND/OR Other forms of heart disease	Chronic ischaemic heart disease AND/OR Heart failure	Aldosterone antagonists	DIURETICS	POTASSIUM-SPARING AGENTS	Aldosterone antagonists	placebo or standard care				Hospitalization for heart failure	3	4551	Yes	Yes	Yes	No	No	Risk ratio	0.83	0.7	0.98	0	No			Low	No			.
8742b	Chen	2015	Heart failure	Preserved ejection fraction (greater than or equal to 40%)	Circulatory	Other forms of heart disease	Heart failure	Aldosterone antagonists	DIURETICS	POTASSIUM-SPARING AGENTS	Aldosterone antagonists	placebo or standard care				Heart failure hospitalization	2	3491	Yes	No	No	No	Yes	Risk ratio	0.84	0.71	1	0	Yes	Patient characteristics	Heart failure		Yes	8922r	2304, 8742, 8817, 8916, 8922
8744g	Cheyne	2015	Stable Chronic obstructive pulmonary disease	Moderate to severe	Respiratory	Chronic lower respiratory diseases	Other chronic obstructive pulmonary disease	Tiotropium	DRUGS FOR OBSTRUCTIVE AIRWAY DISEASES	OTHER DRUGS FOR OBSTRUCTIVE AIRWAY DISEASES, INHALANTS	Anticholinergics	ipratropium bromide	DRUGS FOR OBSTRUCTIVE AIRWAY DISEASES	OTHER DRUGS FOR OBSTRUCTIVE AIRWAY DISEASES, INHALANTS	Anticholinergics	Patients with at least one COPD exacerbation requiring hospitalisation: Tiotropium 10 mcg	1	269	No	No	No	No	Yes	Risk ratio	0.24	0.02	2.72	NA	Yes	Intervention, comparator, co-intervention	Tiotropium 10 μg		No		6797, 8367, 8511, 8692. 8842, 8933, 548, 1438, 8744, 8850
8744e	Cheyne	2015	Stable Chronic obstructive pulmonary disease	Moderate to severe	Respiratory	Chronic lower respiratory diseases	Other chronic obstructive pulmonary disease	Tiotropium	DRUGS FOR OBSTRUCTIVE AIRWAY DISEASES	OTHER DRUGS FOR OBSTRUCTIVE AIRWAY DISEASES, INHALANTS	Anticholinergics	ipratropium bromide	DRUGS FOR OBSTRUCTIVE AIRWAY DISEASES	OTHER DRUGS FOR OBSTRUCTIVE AIRWAY DISEASES, INHALANTS	Anticholinergics	Patients with at least one COPD exacerbation requiring hospitalisation: Tiotropium 5 mcg	1	269	No	No	No	No	Yes	Risk ratio	0.49	0.03	7.95	NA	Yes	Intervention, comparator, co-intervention	Tiotropium 5 μg		No		6797, 8367, 8511, 8692. 8842, 8933, 548, 1438, 8744, 8850
8744b	Cheyne	2015	Stable Chronic obstructive pulmonary disease	Moderate to severe	Respiratory	Chronic lower respiratory diseases	Other chronic obstructive pulmonary disease	Tiotropium	DRUGS FOR OBSTRUCTIVE AIRWAY DISEASES	OTHER DRUGS FOR OBSTRUCTIVE AIRWAY DISEASES, INHALANTS	Anticholinergics	ipratropium bromide	DRUGS FOR OBSTRUCTIVE AIRWAY DISEASES	OTHER DRUGS FOR OBSTRUCTIVE AIRWAY DISEASES, INHALANTS	Anticholinergics	Patients with at least one hospital admission (all cause): Tiotropium 5 mcg	1	269	No	No	Yes	No	No	Risk ratio	0.2	0.05	0.79	NA	Yes	Intervention, comparator, co-intervention	Tiotropium 5 μg		No		6797, 8367, 8511, 8692. 8842, 8933, 548, 1438, 8744, 8850
8744a	Cheyne	2015	Stable Chronic obstructive pulmonary disease	Moderate to severe	Respiratory	Chronic lower respiratory diseases	Other chronic obstructive pulmonary disease	Tiotropium	DRUGS FOR OBSTRUCTIVE AIRWAY DISEASES	OTHER DRUGS FOR OBSTRUCTIVE AIRWAY DISEASES, INHALANTS	Anticholinergics	ipratropium bromide	DRUGS FOR OBSTRUCTIVE AIRWAY DISEASES	OTHER DRUGS FOR OBSTRUCTIVE AIRWAY DISEASES, INHALANTS	Anticholinergics	Patients with at least one hospital admission (all cause)	1	538	No	No	Yes	No	No	Risk ratio	0.34	0.15	0.76	NA	No			Moderate	No		6797, 8367, 8511, 8692. 8842, 8933, 548, 1438, 8744, 8850
8744c	Cheyne	2015	Stable Chronic obstructive pulmonary disease	Moderate to severe	Respiratory	Chronic lower respiratory diseases	Other chronic obstructive pulmonary disease	Tiotropium	DRUGS FOR OBSTRUCTIVE AIRWAY DISEASES	OTHER DRUGS FOR OBSTRUCTIVE AIRWAY DISEASES, INHALANTS	Anticholinergics	ipratropium bromide	DRUGS FOR OBSTRUCTIVE AIRWAY DISEASES	OTHER DRUGS FOR OBSTRUCTIVE AIRWAY DISEASES, INHALANTS	Anticholinergics	Patients with at least one hospital admission (all cause): Tiotropium 10 mcg	1	269	No	No	No	No	Yes	Risk ratio	0.47	0.17	1.3	NA	Yes	Intervention, comparator, co-intervention	Tiotropium 10 μg		No		6797, 8367, 8511, 8692. 8842, 8933, 548, 1438, 8744, 8850
8744d	Cheyne	2015	Stable Chronic obstructive pulmonary disease	Moderate to severe	Respiratory	Chronic lower respiratory diseases	Other chronic obstructive pulmonary disease	Tiotropium	DRUGS FOR OBSTRUCTIVE AIRWAY DISEASES	OTHER DRUGS FOR OBSTRUCTIVE AIRWAY DISEASES, INHALANTS	Anticholinergics	Ipratropium bromide	DRUGS FOR OBSTRUCTIVE AIRWAY DISEASES	OTHER DRUGS FOR OBSTRUCTIVE AIRWAY DISEASES, INHALANTS	Anticholinergics	Patients with at least one COPD exacerbation requiring hospitalisation	2	1073	Yes	Yes	Yes	No	No	Risk ratio	0.565592	0.314882	0.990223	0	No		Summary	Moderate	No		6797, 8367, 8511, 8692. 8842, 8933, 548, 1438, 8744, 8850
8744f	Cheyne	2015	Stable Chronic obstructive pulmonary disease	Moderate to severe	Respiratory	Chronic lower respiratory diseases	Other chronic obstructive pulmonary disease	Tiotropium	DRUGS FOR OBSTRUCTIVE AIRWAY DISEASES	OTHER DRUGS FOR OBSTRUCTIVE AIRWAY DISEASES, INHALANTS	Anticholinergics	ipratropium bromide	DRUGS FOR OBSTRUCTIVE AIRWAY DISEASES	OTHER DRUGS FOR OBSTRUCTIVE AIRWAY DISEASES, INHALANTS	Anticholinergics	Patients with at least one COPD exacerbation requiring hospitalisation: Tiotropium 18 mcg	1	535	No	No	No	No	Yes	Risk ratio	0.59	0.32	1.09	NA	Yes	Intervention, comparator, co-intervention	Tiotropium 18 μg		Yes	8511c, 548b	6797, 8367, 8511, 8692. 8842, 8933, 548, 1438, 8744, 8850
1438b	Chong	2012	Stable Chronic obstructive pulmonary disease	Moderate to severe	Respiratory	Chronic lower respiratory diseases	Other chronic obstructive pulmonary disease	Tiotropium	DRUGS FOR OBSTRUCTIVE AIRWAY DISEASES	OTHER DRUGS FOR OBSTRUCTIVE AIRWAY DISEASES, INHALANTS	Anticholinergics	long acting beta-agonists	DRUGS FOR OBSTRUCTIVE AIRWAY DISEASES	ADRENERGICS FOR SYSTEMIC USE	Selective beta-2-adrenoreceptor agonists	hospitalisations	3	3509	Yes	No	No	No	Yes	Risk ratio	0.93	0.57	1.54	51	No		.		No		6797, 8367, 8511, 8692. 8842, 8933, 548, 1438, 8744, 8850
1438a	Chong	2012	Stable Chronic obstructive pulmonary disease	Moderate to severe	Respiratory	Chronic lower respiratory diseases	Other chronic obstructive pulmonary disease	Tiotropium	DRUGS FOR OBSTRUCTIVE AIRWAY DISEASES	OTHER DRUGS FOR OBSTRUCTIVE AIRWAY DISEASES, INHALANTS	Anticholinergics	long acting beta-agonists	DRUGS FOR OBSTRUCTIVE AIRWAY DISEASES	ADRENERGICS FOR SYSTEMIC USE	Selective beta-2-adrenoreceptor agonists	Hospitalisations due to COPD exacerbations	4	9267	Yes	Yes	Yes	No	No	Risk ratio	0.874975	0.777825	0.990433	0	No		.	Moderate	No		6797, 8367, 8511, 8692. 8842, 8933, 548, 1438, 8744, 8850
8747c	Coeytaux	2014	Pulmonary arterial hypertension		Circulatory	Pulmonary heart disease and diseases of pulmonary circulation	Other pulmonary heart diseases	Prostanoids	ANTITHROMBOTIC AGENTS	ANTITHROMBOTIC AGENTS	Platelet aggregation inhibitors excl. heparin	Placebo				Hospitalization	2	301	Yes	No	No	No	Yes	Risk ratio	0.42	0.06	3.08	NR	No		.		No		2496, 8747
8747a	Coeytaux	2014	Pulmonary arterial hypertension		Circulatory	Pulmonary heart disease and diseases of pulmonary circulation	Other pulmonary heart diseases	Endothelin receptor antagonist	ANTIHYPERTENSIVES	OTHER ANTIHYPERTENSIVES	Antihypertensives for pulmonary arterial hypertension	Placebo				Hospitalization	3	606	Yes	Yes	Yes	No	No	Risk ratio	0.372027	0.190639	0.719076	0	No		.	Low	No		2496, 8747
8747b	Coeytaux	2014	Pulmonary arterial hypertension		Circulatory	Pulmonary heart disease and diseases of pulmonary circulation	Other pulmonary heart diseases	Phosphodiesterase inhibitors	UROLOGICALS	UROLOGICALS	Drugs used in erectile dysfunction	Placebo				Hospitalization	4	1011	Yes	Yes	Yes	No	No	Risk ratio	0.504113	0.268525	0.917596	0	No		.	Low	No		2496, 8747
8747d	Coeytaux	2014	Pulmonary arterial hypertension		Circulatory	Pulmonary heart disease and diseases of pulmonary circulation	Other pulmonary heart diseases	Combination drug therapy	ANTIHYPERTENSIVES AND/OR ANTITHROMBOTIC AGENTS AND/OR UROLOGICALS			Monotherapy	ANTIHYPERTENSIVES AND/OR ANTITHROMBOTIC AGENTS AND/OR UROLOGICALS			Hospital admissions due to worsening Pulmonary Arterial Hypertension symptoms	3	566	Yes	No	No	No	Yes	Risk ratio	0.64	0.31	1.36	NR	No		.		No		2496, 8747
1606b	Cordina	2005	Paroxysmal, sustained or permanent atrial fibrillation or flutter		Circulatory	Other forms of heart disease	Atrial fibrillation and flutter	Rhythm (antiarrhythmic drugs)	CARDIAC THERAPY	ANTIARRHYTHMICS, CLASS I AND III	Antiarrhythmics, class Ia AND/OR Antiarrhythmics, class Ic AND/OR Antiarrhythmics, class III AND/OR Other antiarrhythmics, class I and III	Rate control (rate control drugs)	BETA BLOCKING AGENTS AND/OR CALCIUM CHANNEL BLOCKERS AND/OR CARDIAC GLYCOSIDES AND/OR CARDIAC THERAPY	BETA BLOCKING AGENTS	Digitalis glycosides	Hospitalisation	2	4312	Yes	No	No	No	Yes	Risk ratio	1.76	0.7	4.44	NR	No				No		1606, 2055	Random effects
1606a	Cordina	2005	Paroxysmal, sustained or permanent atrial fibrillation or flutter		Circulatory	Other forms of heart disease	Atrial fibrillation and flutter	Rhythm (antiarrhythmic drugs)	CARDIAC THERAPY	ANTIARRHYTHMICS, CLASS I AND III	Antiarrhythmics, class Ia AND/OR Antiarrhythmics, class Ic AND/OR Antiarrhythmics, class III AND/OR Other antiarrhythmics, class I and III	Rate control (rate control drugs)	BETA BLOCKING AGENTS AND/OR CALCIUM CHANNEL BLOCKERS AND/OR CARDIAC GLYCOSIDES AND/OR CARDIAC THERAPY	BETA BLOCKING AGENTS	Digitalis glycosides	Hospitalisation	2	4312	Yes	Yes	No	Yes	No	Risk ratio	1.16	1.11	1.22	97	No			Low	No		1606, 2055	Fixed effects
1629b	Costa	2013	Crohn disease		Digestive system	Noninfective enteritis and colitis	Crohn disease [regional enteritis]	Infliximab	IMMUNOSUPPRESSANTS	IMMUNOSUPPRESSANTS	Tumor necrosis factor alpha (TNF-α) inhibitors	placebo				Hospitalizations	3	963	Yes	Yes	Yes	No	No	Risk ratio	0.48	0.34	0.67	0	Yes	Patient characteristics	Crohn's disease		No		378, 1629, 8829
1629c	Costa	2013	Ulcerative colitis		Digestive system	Noninfective enteritis and colitis	Ulcerative colitis	Infliximab	IMMUNOSUPPRESSANTS	IMMUNOSUPPRESSANTS	Tumor necrosis factor alpha (TNF-α) inhibitors	placebo				Hospitalizations	2	773	Yes	Yes	Yes	No	No	Risk ratio	0.54	0.35	0.84	4	Yes	Patient characteristics	Ulcerative Colitis		No		378, 1629, 8829
1629a	Costa	2013	Crohn disease and ulcerative colitis		Digestive system	Noninfective enteritis and colitis	Crohn disease [regional enteritis] AND/OR Ulcerative colitis	Infliximab	IMMUNOSUPPRESSANTS	IMMUNOSUPPRESSANTS	Tumor necrosis factor alpha (TNF-α) inhibitors	placebo				Hospitalizations	2	1736	Yes	Yes	Yes	No	No	Risk ratio	0.601344	0.4914	0.729108	0	No		Summary	Moderate	No		378, 1629, 8829
1752a	Danchin	2006	Stable coronary artery disease	Absence of heart failure or left ventricular systolic dysfunction	Circulatory	Ischaemic heart diseases	Chronic ischaemic heart disease	Angiotensin-Converting Enzyme Inhibitor	AGENTS ACTING ON THE RENIN-ANGIOTENSIN SYSTEM	ACE INHIBITORS, PLAIN	ACE inhibitors, plain	placebo				Hospitalization because of congestive heart failure	5	31750	Yes	Yes	Yes	No	No	Risk ratio	0.76535	0.666601	0.883087	NR	No		.	Moderate	No
1752b	Danchin	2006	Stable coronary artery disease	Absence of heart failure or left ventricular systolic dysfunction	Circulatory	Ischaemic heart diseases	Chronic ischaemic heart disease	Angiotensin-Converting Enzyme Inhibitor	AGENTS ACTING ON THE RENIN-ANGIOTENSIN SYSTEM	ACE INHIBITORS, PLAIN	ACE inhibitors, plain	placebo				Hospitalization because of unstable angina	4	23882	Yes	No	No	No	Yes	Risk ratio	0.97	0.89	1.07	NR	No		.		No
1991	DiNicolantonio	2013	Acute myocardial infarction or systolic heart failure		Circulatory	Ischaemic heart diseases AND/OR Other forms of heart disease	Acute myocardial infarction AND/OR Heart failure	Carvedilol	BETA BLOCKING AGENTS	BETA BLOCKING AGENTS	Alpha and beta blocking agents	beta 1 selective beta-blockers (Atenolol, Bisoprolol, Metoprolol, and Nebivolol)	BETA BLOCKING AGENTS	BETA BLOCKING AGENTS	Beta blocking agents, selective	heart failure readmissions	2	3099	Yes	No	No	No	Yes	Risk ratio	0.98	0.93	1.03	0	No		.		No
2055	Doyle	2009	Persistent atrial fibrillation		Circulatory	Other forms of heart disease	Atrial fibrillation and flutter	Amiodarone	CARDIAC THERAPY	ANTIARRHYTHMICS, CLASS I AND III	Antiarrhythmics, class III	Placebo or rate control drug	BETA BLOCKING AGENTS AND/OR CALCIUM CHANNEL BLOCKERS AND/OR CARDIAC GLYCOSIDES AND/OR CARDIAC THERAPY	BETA BLOCKING AGENTS AND/OR CARDIAC GLYCOSIDES AND/OR SELECTIVE CALCIUM CHANNEL BLOCKERS WITH DIRECT CARDIAC EFFECTS	Benzothiazepine derivatives AND/OR Digitalis glycosides AND/OR Phenylalkylamine derivatives	all-cause hospitalizations	5	915	Yes	No	No	No	Yes	Risk ratio	1.1	0.57	2.13	90	No		.		No		1606, 2055
2095	Ducharme	2010	Chronic asthma		Respiratory	Chronic lower respiratory diseases	Asthma	long-acting beta2-agonists + inhaled corticosteroids	DRUGS FOR OBSTRUCTIVE AIRWAY DISEASES	ADRENERGICS, INHALANTS	Adrenergics in combination with corticosteroids or other drugs, excl. anticholinergics	higher dose inhaled corticosteroids	DRUGS FOR OBSTRUCTIVE AIRWAY DISEASES	OTHER DRUGS FOR OBSTRUCTIVE AIRWAY DISEASES, INHALANTS	Glucocorticoids	patients with exacerbations requiring hospitalisation	29	11215	Yes	No	No	No	Yes	Risk ratio	0.87	0.54	1.38	0	No		.		No		2095, 3639, 3640, 4362, 5611, 6795, 8681
2148b	Ebell	2013	Influenza like illness	Adults, elderly	Respiratory	Influenza and pneumonia	Influenza, virus not identified	oseltamivir	ANTIVIRALS FOR SYSTEMIC USE	DIRECT ACTING ANTIVIRALS	Neuraminidase inhibitors	placebo				Hospitalization for sepsis, respiratory complication, or dehydration	6	4327	Yes	No	No	No	Yes	Risk difference	0	-0.5	0.4	0	No				No		1080, 2148, 3696
2148a	Ebell	2013	Influenza like illness	Adults, elderly	Respiratory	Influenza and pneumonia	Influenza, virus not identified	oseltamivir	ANTIVIRALS FOR SYSTEMIC USE	DIRECT ACTING ANTIVIRALS	Neuraminidase inhibitors	placebo				Any hospitalization	6	4327	Yes	No	No	No	Yes	Risk difference	0.1	-0.5	0.6	NR	No				No		1080, 2148, 3696
2159	Edmonds	2012	Acute asthma		Respiratory	Chronic lower respiratory diseases	Status asthmaticus	Early use of inhaled corticosteroids in the emergency department	CORTICOSTEROIDS FOR SYSTEMIC USE AND/OR DRUGS FOR OBSTRUCTIVE AIRWAY DISEASES	OTHER DRUGS FOR OBSTRUCTIVE AIRWAY DISEASES, INHALANTS AND/OR CORTICOSTEROIDS FOR SYSTEMIC USE, PLAIN	Glucocorticoids	Placebo				Admissions to hospital	5	377	Yes	Yes	Yes	No	No	Risk ratio	0.419643	0.251337	0.668246	0	Yes		.	Moderate	No		2158, 6564, 2159	This adult estimate was a subgroup analysis comparing adults vs. children. We have not extracted the summary estimate as it is a mix of children and adults.
2158	Edmonds	2012	Acute asthma		Respiratory	Chronic lower respiratory diseases	Status asthmaticus	Any inhaled corticosteroids plus oral corticosteroid	CORTICOSTEROIDS FOR SYSTEMIC USE AND/OR DRUGS FOR OBSTRUCTIVE AIRWAY DISEASES	OTHER DRUGS FOR OBSTRUCTIVE AIRWAY DISEASES, INHALANTS AND/OR CORTICOSTEROIDS FOR SYSTEMIC USE, PLAIN	Glucocorticoids	oral corticosteroid	CORTICOSTEROIDS FOR SYSTEMIC USE	CORTICOSTEROIDS FOR SYSTEMIC USE, PLAIN		Relapse resulting in hospitalisation	2	805	Yes	No	No	No	Yes	Risk ratio	0.99	0.39	2.52	0	No			Moderate	No		2158, 6564, 2159	Predominantly adult patients in Camargo 2000 and adult patients in Rowe 1999
2304b	Ezekowitz	2009	Previous myocardial infarction	Left ventricular dysfunction	Circulatory	Ischaemic heart diseases	Chronic ischaemic heart disease	Aldosterone blockade	DIURETICS	POTASSIUM-SPARING AGENTS	Aldosterone antagonists	placebo or usual care or active comparator (metoprolol or ramipril)	AGENTS ACTING ON THE RENIN-ANGIOTENSIN SYSTEM AND/OR BETA BLOCKING AGENTS	ACE INHIBITORS, PLAIN AND/OR BETA BLOCKING AGENTS	ACE inhibitors, plain AND/OR Beta blocking agents, selective	all-cause hospitalisation	2	unclear	Yes	No	No	No	Yes	Risk ratio	0.49	0.08	3.22	54	Yes	Patient characteristics	Myocardial infarction trials		No		2304, 8817, 8916
2304c	Ezekowitz	2009	Heart failure	Left ventricular dysfunction	Circulatory	Other forms of heart disease	Heart failure	Aldosterone antagonists	DIURETICS	POTASSIUM-SPARING AGENTS	Aldosterone antagonists	placebo or usual care or active comparator (metoprolol or ramipril)	AGENTS ACTING ON THE RENIN-ANGIOTENSIN SYSTEM AND/OR BETA BLOCKING AGENTS	ACE INHIBITORS, PLAIN AND/OR BETA BLOCKING AGENTS	ACE inhibitors, plain AND/OR Beta blocking agents, selective	All-cause hospitalization	7	unclear	Yes	Yes	Yes	No	No	Risk ratio	0.73	0.63	0.84	0	Yes	Patient characteristics	Heart failure trials		No		2304, 8742, 8817, 8916, 8922
2304a	Ezekowitz	2009	Previous myocardial infarction or heart failure	Left ventricular dysfunction	Circulatory	Ischaemic heart diseases AND/OR Other forms of heart disease	Chronic ischaemic heart disease AND/OR Heart failure	Aldosterone antagonists	DIURETICS	POTASSIUM-SPARING AGENTS	Aldosterone antagonists	placebo or usual care or active comparator (metoprolol or ramipril)	AGENTS ACTING ON THE RENIN-ANGIOTENSIN SYSTEM AND/OR BETA BLOCKING AGENTS	ACE INHIBITORS, PLAIN AND/OR BETA BLOCKING AGENTS	ACE inhibitors, plain AND/OR Beta blocking agents, selective	all-cause hospitalisation	9	8699	Yes	Yes	Yes	No	No	Risk ratio	0.77	0.68	0.87	38	No		Summary		No		2304, 8817, 8916	98% of the weight came from two of the nine trials
8767g	Farne	2015	Stable Chronic obstructive pulmonary disease		Respiratory	Chronic lower respiratory diseases	Other chronic obstructive pulmonary disease	Long-acting beta2-agonists (LABA) plus tiotropium	DRUGS FOR OBSTRUCTIVE AIRWAY DISEASES	ADRENERGICS, INHALANTS	Adrenergics in combination with anticholinergics	tiotropium alone	DRUGS FOR OBSTRUCTIVE AIRWAY DISEASES	OTHER DRUGS FOR OBSTRUCTIVE AIRWAY DISEASES, INHALANTS	Anticholinergics	Hospital admission (exacerbation)	1	428	No	No	No	No	Yes	Risk ratio	0.64	0.15	2.69	na	Yes	Intervention, comparator, co-intervention	Formoterol		No		8767, 8842, 3908
8767p	Farne	2015	Stable Chronic obstructive pulmonary disease		Respiratory	Chronic lower respiratory diseases	Other chronic obstructive pulmonary disease	Long-acting beta2-agonists (LABA) plus tiotropium	DRUGS FOR OBSTRUCTIVE AIRWAY DISEASES	ADRENERGICS, INHALANTS	Adrenergics in combination with anticholinergics	LABA alone	DRUGS FOR OBSTRUCTIVE AIRWAY DISEASES	ADRENERGICS, INHALANTS	Selective beta-2-adrenoreceptor agonists	Hospital admission (exacerbation)	1	417	No	No	No	No	Yes	Risk ratio	3.07	0.32	29.79	na	Yes	Intervention, comparator, co-intervention	18 μg Tiotropium		No		8767, 8842, 3908
8767c	Farne	2015	Stable Chronic obstructive pulmonary disease		Respiratory	Chronic lower respiratory diseases	Other chronic obstructive pulmonary disease	Long-acting beta2-agonists (LABA) plus tiotropium	DRUGS FOR OBSTRUCTIVE AIRWAY DISEASES	ADRENERGICS, INHALANTS	Adrenergics in combination with anticholinergics	tiotropium alone	DRUGS FOR OBSTRUCTIVE AIRWAY DISEASES	OTHER DRUGS FOR OBSTRUCTIVE AIRWAY DISEASES, INHALANTS	Anticholinergics	Hospital admission (all cause)	1	428	No	No	No	No	Yes	Risk ratio	0.95	0.36	2.5	na	Yes	Intervention, comparator, co-intervention	Formoterol		No		8767, 8842, 3908
8767l	Farne	2015	Stable Chronic obstructive pulmonary disease		Respiratory	Chronic lower respiratory diseases	Other chronic obstructive pulmonary disease	Long-acting beta2-agonists (LABA) plus tiotropium	DRUGS FOR OBSTRUCTIVE AIRWAY DISEASES	ADRENERGICS, INHALANTS	Adrenergics in combination with anticholinergics	LABA alone	DRUGS FOR OBSTRUCTIVE AIRWAY DISEASES	ADRENERGICS, INHALANTS	Selective beta-2-adrenoreceptor agonists	Hospital admission (all cause)	1	417	No	No	No	No	Yes	Risk ratio	1.02	0.37	2.76	na	Yes	Intervention, comparator, co-intervention	18 μg Tiotropium		No		8767, 8842, 3908
8767n	Farne	2015	Stable Chronic obstructive pulmonary disease		Respiratory	Chronic lower respiratory diseases	Other chronic obstructive pulmonary disease	Long-acting beta2-agonists (LABA) plus tiotropium	DRUGS FOR OBSTRUCTIVE AIRWAY DISEASES	ADRENERGICS, INHALANTS	Adrenergics in combination with anticholinergics	LABA alone	DRUGS FOR OBSTRUCTIVE AIRWAY DISEASES	ADRENERGICS, INHALANTS	Selective beta-2-adrenoreceptor agonists	Hospital admission (exacerbation)	1	1549	No	No	No	No	Yes	Risk ratio	0.73	0.46	1.14	na	Yes	Intervention, comparator, co-intervention	2.5 μg Tiotropium		No		8767, 8842, 3908
8767b	Farne	2015	Stable Chronic obstructive pulmonary disease		Respiratory	Chronic lower respiratory diseases	Other chronic obstructive pulmonary disease	Long-acting beta2-agonists (LABA) plus tiotropium	DRUGS FOR OBSTRUCTIVE AIRWAY DISEASES	ADRENERGICS, INHALANTS	Adrenergics in combination with anticholinergics	tiotropium alone	DRUGS FOR OBSTRUCTIVE AIRWAY DISEASES	OTHER DRUGS FOR OBSTRUCTIVE AIRWAY DISEASES, INHALANTS	Anticholinergics	Hospital admission (all cause)	1	304	No	No	No	No	Yes	Risk ratio	1.03	0.61	1.76	na	Yes	Intervention, comparator, co-intervention	Salmeterol		No		8767, 8842, 3908
8767m	Farne	2015	Stable Chronic obstructive pulmonary disease		Respiratory	Chronic lower respiratory diseases	Other chronic obstructive pulmonary disease	Long-acting beta2-agonists (LABA) plus tiotropium	DRUGS FOR OBSTRUCTIVE AIRWAY DISEASES	ADRENERGICS, INHALANTS	Adrenergics in combination with anticholinergics	LABA alone	DRUGS FOR OBSTRUCTIVE AIRWAY DISEASES	ADRENERGICS, INHALANTS	Selective beta-2-adrenoreceptor agonists	Hospital admission (exacerbation)	3	3514	Yes	No	No	No	Yes	Risk ratio	0.9	0.66	1.22	15	No				No		8767, 8842, 3908
8767f	Farne	2015	Stable Chronic obstructive pulmonary disease		Respiratory	Chronic lower respiratory diseases	Other chronic obstructive pulmonary disease	Long-acting beta2-agonists (LABA) plus tiotropium	DRUGS FOR OBSTRUCTIVE AIRWAY DISEASES	ADRENERGICS, INHALANTS	Adrenergics in combination with anticholinergics	tiotropium alone	DRUGS FOR OBSTRUCTIVE AIRWAY DISEASES	OTHER DRUGS FOR OBSTRUCTIVE AIRWAY DISEASES, INHALANTS	Anticholinergics	Hospital admission (exacerbation)	1	304	No	No	No	No	Yes	Risk ratio	1.16	0.66	2.06	na	Yes	Intervention, comparator, co-intervention	Salmeterol		No		8767, 8842, 3908
8767o	Farne	2015	Stable Chronic obstructive pulmonary disease		Respiratory	Chronic lower respiratory diseases	Other chronic obstructive pulmonary disease	Long-acting beta2-agonists (LABA) plus tiotropium	DRUGS FOR OBSTRUCTIVE AIRWAY DISEASES	ADRENERGICS, INHALANTS	Adrenergics in combination with anticholinergics	LABA alone	DRUGS FOR OBSTRUCTIVE AIRWAY DISEASES	ADRENERGICS, INHALANTS	Selective beta-2-adrenoreceptor agonists	Hospital admission (exacerbation)	1	1548	No	No	No	No	Yes	Risk ratio	1.03	0.67	1.57	na	Yes	Intervention, comparator, co-intervention	5 μg Tiotropium		No		8767, 8842, 3908
8767j	Farne	2015	Stable Chronic obstructive pulmonary disease		Respiratory	Chronic lower respiratory diseases	Other chronic obstructive pulmonary disease	Long-acting beta2-agonists (LABA) plus tiotropium	DRUGS FOR OBSTRUCTIVE AIRWAY DISEASES	ADRENERGICS, INHALANTS	Adrenergics in combination with anticholinergics	LABA alone	DRUGS FOR OBSTRUCTIVE AIRWAY DISEASES	ADRENERGICS, INHALANTS	Selective beta-2-adrenoreceptor agonists	Hospital admission (all cause)	1	1549	No	No	No	No	Yes	Risk ratio	0.91	0.68	1.23	na	Yes	Intervention, comparator, co-intervention	2.5 μg Tiotropium		No		8767, 8842, 3908
8767k	Farne	2015	Stable Chronic obstructive pulmonary disease		Respiratory	Chronic lower respiratory diseases	Other chronic obstructive pulmonary disease	Long-acting beta2-agonists (LABA) plus tiotropium	DRUGS FOR OBSTRUCTIVE AIRWAY DISEASES	ADRENERGICS, INHALANTS	Adrenergics in combination with anticholinergics	LABA alone	DRUGS FOR OBSTRUCTIVE AIRWAY DISEASES	ADRENERGICS, INHALANTS	Selective beta-2-adrenoreceptor agonists	Hospital admission (all cause)	1	1548	No	No	No	No	Yes	Risk ratio	0.94	0.7	1.27	na	Yes	Intervention, comparator, co-intervention	5 μg Tiotropium		No		8767, 8842, 3908
8767i	Farne	2015	Stable Chronic obstructive pulmonary disease		Respiratory	Chronic lower respiratory diseases	Other chronic obstructive pulmonary disease	Long-acting beta2-agonists (LABA) plus tiotropium	DRUGS FOR OBSTRUCTIVE AIRWAY DISEASES	ADRENERGICS, INHALANTS	Adrenergics in combination with anticholinergics	LABA alone	DRUGS FOR OBSTRUCTIVE AIRWAY DISEASES	ADRENERGICS, INHALANTS	Selective beta-2-adrenoreceptor agonists	Hospital admission (all cause)	3	3514	Yes	No	No	No	Yes	Risk ratio	0.93	0.76	1.14	0	No				No		8767, 8842, 3908
8767h	Farne	2015	Stable Chronic obstructive pulmonary disease		Respiratory	Chronic lower respiratory diseases	Other chronic obstructive pulmonary disease	Long-acting beta2-agonists (LABA) plus tiotropium	DRUGS FOR OBSTRUCTIVE AIRWAY DISEASES	ADRENERGICS, INHALANTS	Adrenergics in combination with anticholinergics	tiotropium alone	DRUGS FOR OBSTRUCTIVE AIRWAY DISEASES	OTHER DRUGS FOR OBSTRUCTIVE AIRWAY DISEASES, INHALANTS	Anticholinergics	Hospital admission (exacerbation)	2	4124	Yes	No	No	No	Yes	Risk ratio	1	0.77	1.3	61	Yes	Intervention, comparator, co-intervention	Olodaterol		No		8767, 8842, 3908
8767e	Farne	2015	Stable Chronic obstructive pulmonary disease		Respiratory	Chronic lower respiratory diseases	Other chronic obstructive pulmonary disease	Long-acting beta2-agonists (LABA) plus tiotropium	DRUGS FOR OBSTRUCTIVE AIRWAY DISEASES	ADRENERGICS, INHALANTS	Adrenergics in combination with anticholinergics	tiotropium alone	DRUGS FOR OBSTRUCTIVE AIRWAY DISEASES	OTHER DRUGS FOR OBSTRUCTIVE AIRWAY DISEASES, INHALANTS	Anticholinergics	Hospital admission (exacerbation)	4	4856	Yes	No	No	No	Yes	Risk ratio	1.02	0.8	1.28	7	No			Low	No		8767, 8842, 3908
8767d	Farne	2015	Stable Chronic obstructive pulmonary disease		Respiratory	Chronic lower respiratory diseases	Other chronic obstructive pulmonary disease	Long-acting beta2-agonists (LABA) plus tiotropium	DRUGS FOR OBSTRUCTIVE AIRWAY DISEASES	ADRENERGICS, INHALANTS	Adrenergics in combination with anticholinergics	tiotropium alone	DRUGS FOR OBSTRUCTIVE AIRWAY DISEASES	OTHER DRUGS FOR OBSTRUCTIVE AIRWAY DISEASES, INHALANTS	Anticholinergics	Hospital admission (all cause)	2	4124	Yes	No	No	No	Yes	Risk ratio	1.02	0.85	1.21	0	Yes	Intervention, comparator, co-intervention	Olodaterol		No		8767, 8842, 3908
8767a	Farne	2015	Stable Chronic obstructive pulmonary disease		Respiratory	Chronic lower respiratory diseases	Other chronic obstructive pulmonary disease	Long-acting beta2-agonists (LABA) plus tiotropium	DRUGS FOR OBSTRUCTIVE AIRWAY DISEASES	ADRENERGICS, INHALANTS	Adrenergics in combination with anticholinergics	tiotropium or long-acting beta2-agonist alone	DRUGS FOR OBSTRUCTIVE AIRWAY DISEASES	ADRENERGICS, INHALANTS AND/OR OTHER DRUGS FOR OBSTRUCTIVE AIRWAY DISEASES, INHALANTS	Anticholinergics AND/OR Selective beta-2-adrenoreceptor agonists	Hospital admission (all cause)	4	4856	Yes	No	No	No	Yes	Risk ratio	1.01	0.86	1.19	0	No			Moderate	No		8767, 8842, 3908
2402	Filippini	2003	Multiple sclerosis	Relapsing remitting	Nervous system	Demyelinating diseases of the central nervous system	Multiple sclerosis	Interferons	IMMUNOSTIMULANTS	IMMUNOSTIMULANTS	Interferons	Placebo				Hospital admission	2	391	Yes	No	No	No	Yes	Risk ratio	0.44	0.08	2.36	NA	No				No
8769b	Fisher	2014	Chronic ischaemic heart disease AND OR Congestive heart failure	Clinical ischemic heart disease (previous myocardial infarction) or congestive heart failure	Circulatory	Ischaemic heart diseases AND/OR Other forms of heart disease	Chronic ischaemic heart disease AND/OR Heart failure	Bone marrow stem cells	Not otherwise specified	Not otherwise specified	Not otherwise specified	No cells				Rehospitalisation due to heart failure- Long-term follow-up (≥ 12 months)	2	198	Yes	Yes	Yes	No	No	Risk ratio	0.26	0.07	0.94	0	No			Low	No		3879, 8771, 8769, 8770, 4239
8769a	Fisher	2014	Chronic ischaemic heart disease AND OR Congestive heart failure	Clinical ischemic heart disease (previous myocardial infarction) or congestive heart failure	Circulatory	Ischaemic heart diseases AND/OR Other forms of heart disease	Chronic ischaemic heart disease AND/OR Heart failure	Bone marrow stem cells	Not otherwise specified	Not otherwise specified	Not otherwise specified	No cells				Rehospitalisation due to heart failure- Short-term follow-up (<12 months)	4	236	Yes	No	No	No	Yes	Risk ratio	0.36	0.12	1.06	0	No			Low	No		3879, 8771, 8769, 8770, 4239
8770b	Fisher	2015	Chronic ischaemic heart disease AND OR Congestive heart failure	heart failure secondary to ischemic and nonischemic cardiomyopathy	Circulatory	Ischaemic heart diseases AND/OR Other forms of heart disease	Chronic ischaemic heart disease AND/OR Heart failure	Bone marrow stem cells	Not otherwise specified	Not otherwise specified	Not otherwise specified	No cells				Rehospitalisation due to heart failure- Long-term follow-up (≥ 12 months)	5	173	Yes	Yes	Yes	No	No	Risk ratio	0.39	0.22	0.7	0	No			Low	No		3879, 8771, 8769, 8770, 4239
8770a	Fisher	2015	Chronic ischaemic heart disease AND OR Congestive heart failure	heart failure secondary to ischemic and nonischemic cardiomyopathy	Circulatory	Ischaemic heart diseases AND/OR Other forms of heart disease	Chronic ischaemic heart disease AND/OR Heart failure	Bone marrow stem cells	Not otherwise specified	Not otherwise specified	Not otherwise specified	No cells				Rehospitalisation due to heart failure- Short-term follow-up (<12 months)	8	340	Yes	No	No	No	Yes	Risk ratio	0.59	0.25	1.41	NR	No				No		3879, 8771, 8769, 8770, 4239
8771b	Fisher	2015	Acute myocardial infarction		Circulatory	Ischaemic heart diseased	Acute myocardial infarction	autologous adult bone marrow-derived cells following successful revascularisation by angioplasty or cardiac surgery	Not otherwise specified	Not otherwise specified	Not otherwise specified	Placebo				Incidence of re-hospitalisation for heart failure Long-term follow-up (≥ 12 months)	10	825	Yes	No	No	No	Yes	Risk ratio	0.55	0.3	1	0	No				No		3879, 8771, 8769, 8770, 4239
8771a	Fisher	2015	Acute myocardial infarction		Circulatory	Ischaemic heart diseased	Acute myocardial infarction	autologous adult bone marrow-derived cells following successful revascularisation by angioplasty or cardiac surgery	Not otherwise specified	Not otherwise specified	Not otherwise specified	Placebo				Incidence of re-hospitalisation for heart failure Short-term follow-up (< 12 months)	13	1194	Yes	No	No	No	Yes	Risk ratio	0.81	0.4	1.62	0	No				No		3879, 8771, 8769, 8770, 4239
2496	Fox	2011	Pulmonary arterial hypertension		Circulatory	Pulmonary heart disease and diseases of pulmonary circulation	Other pulmonary heart diseases	Combination therapy (Tadalafil and Bosentan AND OR INH treprostinil and Bosentan or sildenafil AND OR Sildenafil and Epoprostenol AND OR INH iloprost and Bosentan)	ANTIHYPERTENSIVES AND/OR ANTITHROMBOTIC AGENTS AND/OR UROLOGICALS			Monotherapy/placebo	ANTIHYPERTENSIVES AND/OR ANTITHROMBOTIC AGENTS AND/OR UROLOGICALS			admission to hospital for deterioration of pulmonary arterial hypertension	4	594	Yes	No	No	No	Yes	Risk ratio	0.72	0.36	1.44	21	No				No		2496, 8747
2549e	Fu	2012	Heart failure	Preserved ejection fraction (>=40%) and greater than 75.1 years of age	Circulatory	Other forms of heart disease	Heart failure	Angiotensin converting enzyme inhibitor	AGENTS ACTING ON THE RENIN-ANGIOTENSIN SYSTEM	ACE INHIBITORS, PLAIN	ACE inhibitors, plain	control				All-cause rehospitalisation	3	953	Yes	No	No	No	Yes	Risk ratio	0.46	0.16	1.34	Unclear	Yes	Patient characteristics	Greater than 75.1 years of age		No		2549, 6347, 8916, 8922
2549c	Fu	2012	Heart failure	Preserved ejection fraction (>=40%) and greater than 75.1 years of age	Circulatory	Other forms of heart disease	Heart failure	Angiotensin converting enzyme inhibitor	AGENTS ACTING ON THE RENIN-ANGIOTENSIN SYSTEM	ACE INHIBITORS, PLAIN	ACE inhibitors, plain	control				Heart failure rehospitalisation	4	1803	Yes	Yes	Yes	No	No	Risk ratio	0.59	0.38	0.92	Unclear	Yes	Patient characteristics	Greater than 75.1 years of age		No		2549, 6347, 8916, 8922
2549g	Fu	2012	Heart failure	Preserved ejection fraction (>=40%)	Circulatory	Other forms of heart disease	Heart failure	Angiotensin converting enzyme inhibitor	AGENTS ACTING ON THE RENIN-ANGIOTENSIN SYSTEM	ACE INHIBITORS, PLAIN	ACE inhibitors, plain	control				Heart failure rehospitalisation	4	1803	Yes	Yes	Yes	No	No	Risk ratio	0.61	0.39	0.97	Unclear	Yes	Study or follow-up duration	Greater than 20.9 months of follow-up		No		2549, 6347, 8916, 8922
2549a	Fu	2012	Heart failure	Preserved ejection fraction (>=40%)	Circulatory	Other forms of heart disease	Heart failure	Angiotensin converting enzyme inhibitor	AGENTS ACTING ON THE RENIN-ANGIOTENSIN SYSTEM	ACE INHIBITORS, PLAIN	ACE inhibitors, plain	control				Heart failure rehospitalisation	4	1803	Yes	No	No	No	Yes	Risk ratio	0.81	0.63	1.05	17	No		Summary		No		2549, 6347, 8916, 8922
2549b	Fu	2012	Heart failure	Preserved ejection fraction (>=40%)	Circulatory	Other forms of heart disease	Heart failure	Angiotensin converting enzyme inhibitor	AGENTS ACTING ON THE RENIN-ANGIOTENSIN SYSTEM	ACE INHIBITORS, PLAIN	ACE inhibitors, plain	control				All-cause rehospitalisation	3	953	Yes	No	No	No	Yes	Risk ratio	0.88	0.68	1.14	0	No		Summary		No		2549, 6347, 8916, 8922
2549i	Fu	2012	Heart failure	Preserved ejection fraction (>=40%)	Circulatory	Other forms of heart disease	Heart failure	Angiotensin converting enzyme inhibitor	AGENTS ACTING ON THE RENIN-ANGIOTENSIN SYSTEM	ACE INHIBITORS, PLAIN	ACE inhibitors, plain	control				All-cause rehospitalisation	3	953	Yes	No	No	No	Yes	Risk ratio	0.88	0.68	1.14	Unclear	Yes	Study or follow-up duration	Less than 20.9 months of follow-up		No		2549, 6347, 8916, 8922
2549h	Fu	2012	Heart failure	Preserved ejection fraction (>=40%)	Circulatory	Other forms of heart disease	Heart failure	Angiotensin converting enzyme inhibitor	AGENTS ACTING ON THE RENIN-ANGIOTENSIN SYSTEM	ACE INHIBITORS, PLAIN	ACE inhibitors, plain	control				Heart failure rehospitalisation	4	1803	Yes	No	No	No	Yes	Risk ratio	0.93	0.68	1.27	Unclear	Yes	Study or follow-up duration	Less than 20.9 months of follow-up		No		2549, 6347, 8916, 8922
2549f	Fu	2012	Heart failure	Preserved ejection fraction (>=40%) and less than 75.1 years of age	Circulatory	Other forms of heart disease	Heart failure	Angiotensin converting enzyme inhibitor	AGENTS ACTING ON THE RENIN-ANGIOTENSIN SYSTEM	ACE INHIBITORS, PLAIN	ACE inhibitors, plain	control				All-cause rehospitalisation	3	953	Yes	No	No	No	Yes	Risk ratio	0.92	0.7	1.2	Unclear	Yes	Patient characteristics	Less than 75.1 years of age		No		2549, 6347, 8916, 8922
2549d	Fu	2012	Heart failure	Preserved ejection fraction (>=40%) and less than 75.1 years of age	Circulatory	Other forms of heart disease	Heart failure	Angiotensin converting enzyme inhibitor	AGENTS ACTING ON THE RENIN-ANGIOTENSIN SYSTEM	ACE INHIBITORS, PLAIN	ACE inhibitors, plain	control				Heart failure rehospitalisation	4	1803	Yes	No	No	No	Yes	Risk ratio	0.96	0.7	1.32	Unclear	Yes	Patient characteristics	Less than 75.1 years of age		No		2549, 6347, 8916, 8922
2599c	Gandhi	2014	Heart failure	Acute congestive heart failure	Circulatory	Other forms of heart disease	Heart failure	Hypertonic saline solution plus intravenous furosemide	DIURETICS	HIGH-CEILING DIURETICS	Sulfonamides, plain	furosemide alone, with or without dietary restriction of sodium	DIURETICS	HIGH-CEILING DIURETICS	Sulfonamides, plain	Heart failure hospital readmission	3	261	Yes	No	No	No	Yes	Risk ratio	0.12	0.01	2.12	NR	Yes	Study quality, robustness to trial exclusion	Paternal 2011 trial excluded		No		2599
2599b	Gandhi	2014	Heart failure	Acute congestive heart failure	Circulatory	Other forms of heart disease	Heart failure	Hypertonic saline solution plus intravenous furosemide	DIURETICS	HIGH-CEILING DIURETICS	Sulfonamides, plain	furosemide alone, with or without dietary restriction of sodium	DIURETICS	HIGH-CEILING DIURETICS	Sulfonamides, plain	Heart failure hospital readmission	3	1925	Yes	No	No	No	Yes	Risk ratio	0.13	0.02	1.19	NR	Yes	Study quality, robustness to trial exclusion	Licata trial excluded		no		2599
2599a	Gandhi	2014	Heart failure	Acute congestive heart failure	Circulatory	Other forms of heart disease	Heart failure	Hypertonic saline solution plus intravenous furosemide	DIURETICS	HIGH-CEILING DIURETICS	Sulfonamides, plain	furosemide alone, with or without dietary restriction of sodium	DIURETICS	HIGH-CEILING DIURETICS	Sulfonamides, plain	Heart failure hospital readmission	4	2032	Yes	Yes	Yes	No	No	Risk ratio	0.5	0.33	0.76	61	No		Summary	Moderate	No		2599
8775	Gao	2014	Non-cystic fibrosis bronchiectasis		Respiratory	Chronic lower respiratory diseases	Bronchiectasis	Macrolide	ANTIBACTERIALS FOR SYSTEMIC USE	MACROLIDES, LINCOSAMIDES AND STREPTOGRAMINS	Macrolides	Control				bronchiectasis exacerbation-related admissions	2	214	Yes	No	No	No	Yes	Risk ratio	0.39	0.08	1.97	0	No				No		8775
2640b	Garside	2007	Hyperparathyroidism secondary to end-stage renal disease in patients on dialysis		Genitourinary system	Other disorders of kidney and ureter	Disorders resulting from impaired renal tubular function	Cinacalcet	CALCIUM HOMEOSTASIS	ANTI-PARATHYROID AGENTS	Other anti-parathyroid agents	placebo				cardiovascular hospitalisation at 6-12 months follow-up	4	1184	Yes	Yes	Yes	No	No	Risk ratio	0.61	0.43	0.86	NR	No			Low	No			Review reports results of 1 study which was reporting 4 drug trials: The results were not combined using meta-analysis in this review, because the major trials have already been reported in combination using patient-level data.
2640a	Garside	2007	Hyperparathyroidism secondary to end-stage renal disease in patients on dialysis		Genitourinary system	Other disorders of kidney and ureter	Disorders resulting from impaired renal tubular function	Cinacalcet	CALCIUM HOMEOSTASIS	ANTI-PARATHYROID AGENTS	Other anti-parathyroid agents	placebo				All-cause hospitalisation	4	1184	Yes	No	No	No	Yes	Risk ratio	1.03	0.87	1.22	NR	No		.		No			Review reports results of 1 study which was reporting 4 drug trials: The results were not combined using meta-analysis in this review, because the major trials have already been reported in combination using patient-level data.
2933c	Grimwade	2009	Human Immunodeficieny Virus	CD4 count greater than 200	Infectious and parasitic diseases	Human immunodeficiency virus [HIV] disease	Human immunodeficiency virus	Cotrimoxazole	ANTIBACTERIALS FOR SYSTEMIC USE	SULFONAMIDES AND TRIMETHOPRIM	Combinations of sulfonamides and trimethoprim, incl. derivatives	Control				Hospitalisation	2	520	Yes	No	No	No	Yes	Risk ratio	0.61	0.28	1.29	0	Yes	Patient characteristics	CD4 count greater than 200		No
2933a	Grimwade	2009	Human Immunodeficieny Virus		Infectious and parasitic diseases	Human immunodeficiency virus [HIV] disease	Human immunodeficiency virus	Cotrimoxazole	ANTIBACTERIALS FOR SYSTEMIC USE	SULFONAMIDES AND TRIMETHOPRIM	Combinations of sulfonamides and trimethoprim, incl. derivatives	Placebo				Hospitalisation	3	764	Yes	Yes	Yes	No	No	Risk ratio	0.66	0.48	0.92	91	No		Summary	Moderate	No
2933b	Grimwade	2009	Human Immunodeficieny Virus	CD4 count less than 200	Infectious and parasitic diseases	Human immunodeficiency virus [HIV] disease	Human immunodeficiency virus	Cotrimoxazole	ANTIBACTERIALS FOR SYSTEMIC USE	SULFONAMIDES AND TRIMETHOPRIM	Combinations of sulfonamides and trimethoprim, incl. derivatives	Control				Hospitalisation	2	299	Yes	No	No	No	Yes	Risk ratio	0.76	0.53	1.1	72	Yes	Patient characteristics	CD4 count less than 200		No
8780	Grooten	2015	Hyperemesis gravidarum		Pregnancy, childbirth and the puerperium	Other maternal disorders predominantly related to pregnancy	Excessive vomiting in pregnancy	Prednisolone AND OR Methylprednisolone AND OR Hydrocortisone	CORTICOSTEROIDS FOR SYSTEMIC USE	CORTICOSTEROIDS FOR SYSTEMIC USE, PLAIN	Glucocorticoids	placebo or alternative therapy				readmissions for Hyperemesis Gravidarum	4	114	Yes	No	No	No	Yes	Risk ratio	0.37	0.1	1.35	52	No				No
8784b	Hemkens	2016	Idiopathic pulmonary fibrosis		Respiratory	Other respiratory diseases principally affecting the interstitium	Other interstitial pulmonary diseases	Colchicine	Not otherwise specified	Not otherwise specified	Not otherwise specified	control				Non-scheduled hospitalisation for any cause (total)	1	50	No	No	No	No	Yes	Risk ratio	0.89	0.31	2.55	NA	Yes	Intervention, comparator, co-intervention	Colchicine fixed dose ≤ 1 mg/d		No
8784a	Hemkens	2016	Preventing cardiovascular events in patients with alcoholic cirrhosis or idiopathic pulmonary fibrosis		Mixed population	Mixed population: Diseases of the liver; Other respiratory diseases principally affecting the interstitium	Mixed population: Alcoholic liver diseases (alcoholic cirrhosis of the liver) or Other interstitial pulmonary diseases (idiopathic pulmonary fibrosis)	Colchicine	Not otherwise specified	Not otherwise specified	Colchicine	control				Non-scheduled hospitalisation for any cause (total)	2	599	Yes	Yes	Yes	No	No	Risk ratio	0.87	0.77	0.99	0	No		Summary	Low	No
8784c	Hemkens	2016	Alcoholic cirrhosis		Digestive system	Diseases of liver	Alcoholic liver disease	Colchicine	Not otherwise specified	Not otherwise specified	Not otherwise specified	placebo, inactive control, or active control				Non-scheduled hospitalisation for any cause (total)	1	549	No	No	Yes	No	No	Risk ratio	0.87	0.77	0.99	NA	Yes	Intervention, comparator, co-intervention	Colchicine fixed dose >1 mg/d		No
3275d	Heran	2012	Chronic heart failure	Reduced ejection fraction (left ventricular ejection fractions less than or equal to 40%)	Circulatory	Other forms of heart disease	Heart failure	Angiotensin II receptor blocker	AGENTS ACTING ON THE RENIN-ANGIOTENSIN SYSTEM	ANGIOTENSIN II ANTAGONISTS, PLAIN	Angiotensin II antagonists, plain	Placebo				Hospitalisations for heart failure	3	2590	Yes	Yes	Yes	No	No	Risk ratio	0.71	0.61	0.82	0	Yes	Patient characteristics	Patients with left ventricular ejection fractions less than or equal to 40%	Low	No		2549, 6347, 8916, 8922, 3781, 6347, 7200, 3275	No summary estimate provided (Subtotals only)
3275l	Heran	2012	Chronic heart failure	Reduced or preserved ejection fractions	Circulatory	Other forms of heart disease	Heart failure	Angiotensin II receptor blocker and angiotensin converting enzyme inhibitor	AGENTS ACTING ON THE RENIN-ANGIOTENSIN SYSTEM	ACE INHIBITORS, PLAIN AND/OR ANGIOTENSIN II ANTAGONISTS, PLAIN	ACE inhibitors, plain AND/OR Angiotensin II antagonists, plain	Angiotensin converting enzyme inhibitor	AGENTS ACTING ON THE RENIN-ANGIOTENSIN SYSTEM	ACE INHIBITORS, PLAIN	ACE inhibitors, plain	Hospitalisations for heart failure	4	8108	Yes	Yes	Yes	No	No	Risk ratio	0.81	0.74	0.89	35	No			Very low	No		3781, 4206, 4838, 8916, 3275
3275c	Heran	2012	Chronic heart failure	Preserved ejection fraction (left ventricular ejection fractions greater than 40%)	Circulatory	Other forms of heart disease	Heart failure	Angiotensin II receptor blocker	AGENTS ACTING ON THE RENIN-ANGIOTENSIN SYSTEM	ANGIOTENSIN II ANTAGONISTS, PLAIN	Angiotensin II antagonists, plain	Placebo				Hospitalisations for heart failure	2	7151	Yes	No	No	No	Yes	Risk ratio	0.9	0.81	1	54	No	Patient characteristics	Patients with left ventricular ejection fractions greater than 40%		No		2549, 6347, 8916, 8922, 3781, 6347, 7200, 3275	No summary estimate provided (Subtotals only)
3275i	Heran	2012	Chronic heart failure	Preserved ejection fraction (left ventricular ejection fractions greater than 40%)	Circulatory	Other forms of heart disease	Heart failure	Angiotensin II receptor blocker	AGENTS ACTING ON THE RENIN-ANGIOTENSIN SYSTEM	ANGIOTENSIN II ANTAGONISTS, PLAIN	Angiotensin II antagonists, plain	Angiotensin-converting enzyme inhibitor	AGENTS ACTING ON THE RENIN-ANGIOTENSIN SYSTEM	ACE INHIBITORS, PLAIN	ACE inhibitors, plain	Hospitalisations for heart failure	3	4310	Yes	No	No	No	Yes	Risk ratio	0.96	0.83	1.11	51	No				No		2549, 6347, 8916, 8922, 3781, 6347, 7200, 3275
3275b	Heran	2012	Chronic heart failure	Reduced ejection fraction (left ventricular ejection fractions less than or equal to 40%)	Circulatory	Other forms of heart disease	Heart failure	Angiotensin II receptor blocker	AGENTS ACTING ON THE RENIN-ANGIOTENSIN SYSTEM	ANGIOTENSIN II ANTAGONISTS, PLAIN	Angiotensin II antagonists, plain	Placebo				Total hospitalisations	2	2298	Yes	No	No	No	Yes	Risk ratio	0.94	0.88	1.01	18	No	Patient characteristics	Patients with left ventricular ejection fractions less than or equal to 40%		No		2549, 6347, 8916, 8922, 3781, 6347, 7200, 3275	No summary estimate provided (Subtotals only)
3275h	Heran	2012	Chronic heart failure	Preserved ejection fraction (left ventricular ejection fractions greater than 40%)	Circulatory	Other forms of heart disease	Heart failure	Angiotensin II receptor blocker	AGENTS ACTING ON THE RENIN-ANGIOTENSIN SYSTEM	ANGIOTENSIN II ANTAGONISTS, PLAIN	Angiotensin II antagonists, plain	angiotensin-converting enzyme inhibitors	AGENTS ACTING ON THE RENIN-ANGIOTENSIN SYSTEM	ACE INHIBITORS, PLAIN	ACE inhibitors, plain	Total hospitalisations	3	4310	Yes	No	No	No	Yes	Risk ratio	1	0.92	1.08	70	No				No		2549, 6347, 8916, 8922, 3781, 6347, 7200, 3275
3275j	Heran	2012	Chronic heart failure	Preserved ejection fraction (left ventricular ejection fractions greater than 40%)	Circulatory	Other forms of heart disease	Heart failure	Angiotensin II receptor blocker	AGENTS ACTING ON THE RENIN-ANGIOTENSIN SYSTEM	ANGIOTENSIN II ANTAGONISTS, PLAIN	Angiotensin II antagonists, plain	angiotensin-converting enzyme inhibitors	AGENTS ACTING ON THE RENIN-ANGIOTENSIN SYSTEM	ACE INHIBITORS, PLAIN	ACE inhibitors, plain	Other hospitalisations	3	4310	Yes	No	No	No	Yes	Risk ratio	1.03	0.92	1.15	79	No				No		2549, 6347, 8916, 8922, 3781, 6347, 7200, 3275
3275k	Heran	2012	Chronic heart failure	Reduced or preserved ejection fractions	Circulatory	Other forms of heart disease	Heart failure	Angiotensin II receptor blocker and angiotensin converting enzyme inhibitor	AGENTS ACTING ON THE RENIN-ANGIOTENSIN SYSTEM	ACE INHIBITORS, PLAIN AND/OR ANGIOTENSIN II ANTAGONISTS, PLAIN	ACE inhibitors, plain AND/OR Angiotensin II antagonists, plain	Angiotensin converting enzyme inhibitor	AGENTS ACTING ON THE RENIN-ANGIOTENSIN SYSTEM	ACE INHIBITORS, PLAIN	ACE inhibitors, plain	Total hospitalisations	2	2989	Yes	No	No	No	Yes	Risk ratio	0.99	0.94	1.05	0	No				No		3781, 4206, 4838, 8916, 3275
3275a	Heran	2012	Chronic heart failure	Preserved ejection fraction (left ventricular ejection fractions greater than 40%)	Circulatory	Other forms of heart disease	Heart failure	Angiotensin II receptor blocker	AGENTS ACTING ON THE RENIN-ANGIOTENSIN SYSTEM	ANGIOTENSIN II ANTAGONISTS, PLAIN	Angiotensin II antagonists, plain	placebo				Total hospitalisations	2	7151	Yes	No	No	No	Yes	Risk ratio	1	0.97	1.05	0	No	Patient characteristics	Patients with left ventricular ejection fractions greater than 40%		Yes	8922i	2549, 6347, 8916, 8922, 3781, 6347, 7200, 3275	No summary estimate provided (Subtotals only)
3275m	Heran	2012	Chronic heart failure	Reduced or preserved ejection fractions	Circulatory	Other forms of heart disease	Heart failure	Angiotensin II receptor blocker and angiotensin converting enzyme inhibitor	AGENTS ACTING ON THE RENIN-ANGIOTENSIN SYSTEM	ACE INHIBITORS, PLAIN AND/OR ANGIOTENSIN II ANTAGONISTS, PLAIN	ACE inhibitors, plain AND/OR Angiotensin II antagonists, plain	Angiotensin converting enzyme inhibitor	AGENTS ACTING ON THE RENIN-ANGIOTENSIN SYSTEM	ACE INHIBITORS, PLAIN	ACE inhibitors, plain	Other hospitalisations	2	2989	Yes	No	No	No	Yes	Risk ratio	1.07	0.98	1.18	0	No				No		3781, 4206, 4838, 8916, 3275
3275f	Heran	2012	Chronic heart failure	Preserved ejection fraction (left ventricular ejection fractions greater than 40%)	Circulatory	Other forms of heart disease	Heart failure	Angiotensin II receptor blocker	AGENTS ACTING ON THE RENIN-ANGIOTENSIN SYSTEM	ANGIOTENSIN II ANTAGONISTS, PLAIN	Angiotensin II antagonists, plain	placebo				Other hospitalisations	2	7151	Yes	No	No	No	Yes	Risk ratio	1.05	0.99	1.11	0	Yes	Patient characteristics	Patients with left ventricular ejection fractions greater than 40%		No		2549, 6347, 8916, 8922, 3781, 6347, 7200, 3275
3275g	Heran	2012	Chronic heart failure	Reduced ejection fraction (left ventricular ejection fractions less than or equal to 40%)	Circulatory	Other forms of heart disease	Heart failure	Angiotensin II receptor blocker	AGENTS ACTING ON THE RENIN-ANGIOTENSIN SYSTEM	ANGIOTENSIN II ANTAGONISTS, PLAIN	Angiotensin II antagonists, plain	Placebo				Other hospitalisations	2	2298	Yes	No	No	No	Yes	Risk ratio	1.12	1	1.25	0	Yes	Patient characteristics	Patients with left ventricular ejection fractions less than or equal to 40%		No		2549, 6347, 8916, 8922, 3781, 6347, 7200, 3275
3275e	Heran	2012	Chronic heart failure	Reduced or preserved ejection fractions	Circulatory	Other forms of heart disease	Heart failure	Angiotensin II receptor blocker	AGENTS ACTING ON THE RENIN-ANGIOTENSIN SYSTEM	ANGIOTENSIN II ANTAGONISTS, PLAIN	Angiotensin II antagonists, plain	placebo				Other hospitalisations	4	9449	Yes	Yes	No	Yes	No	Risk ratio	1.06	1.01	1.12	0	No		Summary	Very low	No		2549, 6347, 8916, 8922, 3781, 6347, 7200, 3275
3415	Hood	2014	Heart failure	Normal sinus rhythm (reduced and preserved ejection fractions)	Circulatory	Other forms of heart disease	Heart failure	Digoxin	CARDIAC THERAPY	CARDIAC THERAPY	Digitalis glycosides	placebo				Hospitalisation	4	7262	Yes	Yes	Yes	No	No	Risk ratio	0.707206	0.640007	0.773239	29	No			High	No		6347, 8928, 8931, 3415
3640d	Jaeschke	2008	Chronic asthma	Patients with asthma using inhaled corticosteroids	Respiratory	Chronic lower respiratory diseases	Asthma	Long acting beta agonists with inhaled corticosteroids	DRUGS FOR OBSTRUCTIVE AIRWAY DISEASES	ADRENERGICS, INHALANTS	Adrenergics in combination with corticosteroids or other drugs, excl. anticholinergics	same dose of inhaled corticosteroids alone	DRUGS FOR OBSTRUCTIVE AIRWAY DISEASES	OTHER DRUGS FOR OBSTRUCTIVE AIRWAY DISEASES, INHALANTS	Glucocorticoids	Asthma‑related non‑fatal hospitalization	10	5334	Yes	Yes	Yes	No	No	Risk ratio	0.462544	0.231818	0.930664	NR	Yes	Intervention, comparator, co-intervention	Same dose of ICS in intervention and control groups	Low	No		2095, 3639, 3640, 4362, 5611, 6795, 8681	Some of the RCTs included children as young as 12 however, the lowest mean age for a study was 29 and the mean age of mean ages across all studies was over 35.
3639f	Jaeschke	2008	Chronic asthma	Patients with asthma using inhaled corticosteroids	Respiratory	Chronic lower respiratory diseases	Asthma	Long acting beta agonists with inhaled corticosteroids	DRUGS FOR OBSTRUCTIVE AIRWAY DISEASES	ADRENERGICS, INHALANTS	Adrenergics in combination with corticosteroids or other drugs, excl. anticholinergics	inhaled corticosteroids	DRUGS FOR OBSTRUCTIVE AIRWAY DISEASES	OTHER DRUGS FOR OBSTRUCTIVE AIRWAY DISEASES, INHALANTS	Glucocorticoids	Asthma-related hospitalizations	8	5371	Yes	Yes	Yes	No	No	Risk ratio	0.491706	0.251282	0.950323	0	Yes	Intervention, comparator, co-intervention	Formoterol only and ICS dose same in both groups	Low	No		2095, 3639, 3640, 4362, 5611, 6795, 8681
3640b	Jaeschke	2008	Chronic asthma	Patients with asthma using inhaled corticosteroids	Respiratory	Chronic lower respiratory diseases	Asthma	Long acting beta agonists with inhaled corticosteroids	DRUGS FOR OBSTRUCTIVE AIRWAY DISEASES	ADRENERGICS, INHALANTS	Adrenergics in combination with corticosteroids or other drugs, excl. anticholinergics	inhaled corticosteroids alone (some same dose, some higher dose)	DRUGS FOR OBSTRUCTIVE AIRWAY DISEASES	OTHER DRUGS FOR OBSTRUCTIVE AIRWAY DISEASES, INHALANTS	Glucocorticoids	Asthma‑related non‑fatal hospitalization	16	1063	Yes	Yes	Yes	No	No	Risk ratio	0.592621	0.372531	0.930703	NR	No		Summary	Low	No		2095, 3639, 3640, 4362, 5611, 6795, 8681	Some of the RCTs included children as young as 12 however, the lowest mean age for a study was 29 and the mean age of mean ages across all studies was over 35.
3639b	Jaeschke	2008	Chronic asthma	Patients with asthma using inhaled corticosteroids	Respiratory	Chronic lower respiratory diseases	Asthma	Long acting beta agonists with inhaled corticosteroids	DRUGS FOR OBSTRUCTIVE AIRWAY DISEASES	ADRENERGICS, INHALANTS	Adrenergics in combination with corticosteroids or other drugs, excl. anticholinergics	inhaled corticosteroids	DRUGS FOR OBSTRUCTIVE AIRWAY DISEASES	OTHER DRUGS FOR OBSTRUCTIVE AIRWAY DISEASES, INHALANTS	Glucocorticoids	asthma-related hospitalizations	6	5867	Yes	No	No	No	Yes	Risk ratio	0.68	0.38	1.24	0	Yes	Intervention, comparator, co-intervention	Formoterol only and ICS dose higher in control group		No		2095, 3639, 3640, 4362, 5611, 6795, 8681
3640f	Jaeschke	2008	Chronic asthma	Patients with asthma using inhaled corticosteroids	Respiratory	Chronic lower respiratory diseases	Asthma	Long acting beta agonists with inhaled corticosteroids	DRUGS FOR OBSTRUCTIVE AIRWAY DISEASES	ADRENERGICS, INHALANTS	Adrenergics in combination with corticosteroids or other drugs, excl. anticholinergics	higher dose of inhaled corticosteroids alone	DRUGS FOR OBSTRUCTIVE AIRWAY DISEASES	OTHER DRUGS FOR OBSTRUCTIVE AIRWAY DISEASES, INHALANTS	Glucocorticoids	Asthma‑related non‑fatal hospitalization	10	2965	Yes	No	No	No	Yes	Risk ratio	0.7	0.38	1.29	NR	Yes	Intervention, comparator, co-intervention	higher dose of ICS in control group		No		2095, 3639, 3640, 4362, 5611, 6795, 8681	Some of the RCTs included children as young as 12 however, the lowest mean age for a study was 29 and the mean age of mean ages across all studies was over 35.
3639g	Jaeschke	2008	Chronic asthma	Patients with asthma using inhaled corticosteroids	Respiratory	Chronic lower respiratory diseases	Asthma	Long acting beta agonists with inhaled corticosteroids	DRUGS FOR OBSTRUCTIVE AIRWAY DISEASES	ADRENERGICS, INHALANTS	Adrenergics in combination with corticosteroids or other drugs, excl. anticholinergics	inhaled corticosteroids	DRUGS FOR OBSTRUCTIVE AIRWAY DISEASES	OTHER DRUGS FOR OBSTRUCTIVE AIRWAY DISEASES, INHALANTS	Glucocorticoids	asthma-related hospitalizations	7	5539	Yes	No	No	No	Yes	Risk ratio	0.88	0.44	1.76	0	Yes	Intervention, comparator, co-intervention	Salmeterol only and ICS dose same in both groups		No		2095, 3639, 3640, 4362, 5611, 6795, 8681
3639a	Jaeschke	2008	Chronic asthma	Patients with asthma using inhaled corticosteroids	Respiratory	Chronic lower respiratory diseases	Asthma	Long acting beta agonists with inhaled corticosteroids	DRUGS FOR OBSTRUCTIVE AIRWAY DISEASES	ADRENERGICS, INHALANTS	Adrenergics in combination with corticosteroids or other drugs, excl. anticholinergics	inhaled corticosteroids	DRUGS FOR OBSTRUCTIVE AIRWAY DISEASES	OTHER DRUGS FOR OBSTRUCTIVE AIRWAY DISEASES, INHALANTS	Glucocorticoids	asthma-related hospitalizations	34	22396	Yes	No	No	No	Yes	Risk ratio	0.74	0.53	1.03	nr	No		Summary		No		2095, 3639, 3640, 4362, 5611, 6795, 8681
3639c	Jaeschke	2008	Chronic asthma	Patients with asthma using inhaled corticosteroids	Respiratory	Chronic lower respiratory diseases	Asthma	Long acting beta agonists with inhaled corticosteroids	DRUGS FOR OBSTRUCTIVE AIRWAY DISEASES	ADRENERGICS, INHALANTS	Adrenergics in combination with corticosteroids or other drugs, excl. anticholinergics	inhaled corticosteroids	DRUGS FOR OBSTRUCTIVE AIRWAY DISEASES	OTHER DRUGS FOR OBSTRUCTIVE AIRWAY DISEASES, INHALANTS	Glucocorticoids	asthma-related hospitalizations	13	5619	Yes	No	No	No	Yes	Risk ratio	1.12	0.54	2.35	0	Yes	Intervention, comparator, co-intervention	Salmeterol only and ICS dose higher in the control group		No		2095, 3639, 3640, 4362, 5611, 6795, 8681
3640c	Jaeschke	2008	Chronic asthma	Patients with asthma using inhaled corticosteroids	Respiratory	Chronic lower respiratory diseases	Asthma	Long acting beta agonists with inhaled corticosteroids	DRUGS FOR OBSTRUCTIVE AIRWAY DISEASES	ADRENERGICS, INHALANTS	Adrenergics in combination with corticosteroids or other drugs, excl. anticholinergics	same dose of inhaled corticosteroids alone	DRUGS FOR OBSTRUCTIVE AIRWAY DISEASES	OTHER DRUGS FOR OBSTRUCTIVE AIRWAY DISEASES, INHALANTS	Glucocorticoids	Total non‑fatal hospitalization	6	3031	Yes	No	No	No	Yes	Risk ratio	0.87	0.61	1.22	NR	Yes	Intervention, comparator, co-intervention	Same dose of ICS in intervention and control groups		No		2095, 3639, 3640, 4362, 5611, 6795, 8681	Some of the RCTs included children as young as 12 however, the lowest mean age for a study was 29 and the mean age of mean ages across all studies was over 35.
3640a	Jaeschke	2008	Chronic asthma	Patients with asthma using inhaled corticosteroids	Respiratory	Chronic lower respiratory diseases	Asthma	Long acting beta agonists with inhaled corticosteroids	DRUGS FOR OBSTRUCTIVE AIRWAY DISEASES	ADRENERGICS, INHALANTS	Adrenergics in combination with corticosteroids or other drugs, excl. anticholinergics	inhaled corticosteroids alone (some same dose, some higher dose)	DRUGS FOR OBSTRUCTIVE AIRWAY DISEASES	OTHER DRUGS FOR OBSTRUCTIVE AIRWAY DISEASES, INHALANTS	Glucocorticoids	Total non‑fatal hospitalization	16	5996	Yes	No	No	No	Yes	Risk ratio	0.98	0.79	1.23	NR	No		Summary		No		2095, 3639, 3640, 4362, 5611, 6795, 8681	Some of the RCTs included children as young as 12 however, the lowest mean age for a study was 29 and the mean age of mean ages across all studies was over 35.
3640e	Jaeschke	2008	Chronic asthma	Patients with asthma using inhaled corticosteroids	Respiratory	Chronic lower respiratory diseases	Asthma	Long acting beta agonists with inhaled corticosteroids	DRUGS FOR OBSTRUCTIVE AIRWAY DISEASES	ADRENERGICS, INHALANTS	Adrenergics in combination with corticosteroids or other drugs, excl. anticholinergics	higher dose of inhaled corticosteroids alone	DRUGS FOR OBSTRUCTIVE AIRWAY DISEASES	OTHER DRUGS FOR OBSTRUCTIVE AIRWAY DISEASES, INHALANTS	Glucocorticoids	Total non‑fatal hospitalization	10	2965	Yes	No	No	No	Yes	Risk ratio	1.07	0.81	1.42	NR	Yes	Intervention, comparator, co-intervention	higher dose of ICS in control group		No		2095, 3639, 3640, 4362, 5611, 6795, 8681	Some of the RCTs included children as young as 12 however, the lowest mean age for a study was 29 and the mean age of mean ages across all studies was over 35.
3639e	Jaeschke	2008	Chronic asthma	Patients with asthma using inhaled corticosteroids	Respiratory	Chronic lower respiratory diseases	Asthma	Long acting beta agonists with inhaled corticosteroids	DRUGS FOR OBSTRUCTIVE AIRWAY DISEASES	ADRENERGICS, INHALANTS	Adrenergics in combination with corticosteroids or other drugs, excl. anticholinergics	same dose inhaled corticosteroids	DRUGS FOR OBSTRUCTIVE AIRWAY DISEASES	OTHER DRUGS FOR OBSTRUCTIVE AIRWAY DISEASES, INHALANTS	Glucocorticoids	asthma-related hospitalizations	18	unclear	Yes	No	No	No	Yes	Risk ratio	1.05	0.85	1.31	nr	No				No		2095, 3639, 3640, 4362, 5611, 6795, 8681
3639h	Jaeschke	2008	Chronic asthma	Patients with asthma using inhaled corticosteroids	Respiratory	Chronic lower respiratory diseases	Asthma	Long acting beta agonists with inhaled corticosteroids	DRUGS FOR OBSTRUCTIVE AIRWAY DISEASES	ADRENERGICS, INHALANTS	Adrenergics in combination with corticosteroids or other drugs, excl. anticholinergics	same dose inhaled corticosteroids	DRUGS FOR OBSTRUCTIVE AIRWAY DISEASES	OTHER DRUGS FOR OBSTRUCTIVE AIRWAY DISEASES, INHALANTS	Glucocorticoids	Total non‑fatal hospitalization	29	unclear	Yes	No	No	No	Yes	Risk ratio	1.05	0.85	1.31	nr	No				No		2095, 3639, 3640, 4362, 5611, 6795, 8681
3639d	Jaeschke	2008	Chronic asthma	Patients with asthma using inhaled corticosteroids	Respiratory	Chronic lower respiratory diseases	Asthma	Long acting beta agonists with inhaled corticosteroids	DRUGS FOR OBSTRUCTIVE AIRWAY DISEASES	ADRENERGICS, INHALANTS	Adrenergics in combination with corticosteroids or other drugs, excl. anticholinergics	inhaled corticosteroids	DRUGS FOR OBSTRUCTIVE AIRWAY DISEASES	OTHER DRUGS FOR OBSTRUCTIVE AIRWAY DISEASES, INHALANTS	Glucocorticoids	Total non‑fatal hospitalization	54	unclear	Yes	No	No	No	Yes	Risk ratio	1.06	0.91	1.24	nr	No		Summary		No		2095, 3639, 3640, 4362, 5611, 6795, 8681
3657	James	2008	Long term hemodialysis with a central venous catheter		Factors influencing health status and contact with health services	Persons encountering health services for specific procedures and health care	Care involving dialysis	Topical prophylactic antibiotics	ANTIBIOTICS AND CHEMOTHERAPEUTICS FOR DERMATOLOGICAL USE	ANTIBIOTICS FOR TOPICAL USE	Other antibiotics for topical use	No antibiotic therapy	ANTISEPTICS AND DISINFECTANTS	ANTISEPTICS AND DISINFECTANTS	Iodine products	Hospitalization for Infection	2	305	Yes	Yes	Yes	No	No	Rate ratio	0.06	0.03	0.12	Not reported	No		.	Moderate	No
8790b	Jankowska	2016	Heart failure	Heart failure with reduced left ventricular ejection fraction and Iron deficiency	Circulatory	Other forms of heart disease	Heart failure	Intravenous iron	ANTIANEMIC PREPARATIONS	IRON PREPARATIONS	Iron, parenteral preparations	placebo				Heart failure hospitalization	2	446	Yes	Yes	Yes	No	No	Risk ratio	0.24	0.12	0.52	0	Yes	Patient characteristics	anaemic patients with systolic heart failure		No		8790	.
8790c	Jankowska	2016	Heart failure	Heart failure with reduced left ventricular ejection fraction and Iron deficiency	Circulatory	Other forms of heart disease	Heart failure	Intravenous iron	ANTIANEMIC PREPARATIONS	IRON PREPARATIONS	Iron, parenteral preparations	placebo				Heart failure hospitlization	2	314	Yes	No	No	No	Yes	Risk ratio	0.41	0.15	1.14	0	Yes	Patient characteristics	non-anaemic patients with systolic heart failure		No		8790	.
8790a	Jankowska	2016	Heart failure	Heart failure with reduced left ventricular ejection fraction and Iron deficiency	Circulatory	Other forms of heart disease	Heart failure	Intravenous iron	ANTIANEMIC PREPARATIONS	IRON PREPARATIONS	Iron, parenteral preparations	placebo				Heart failure hospitalization	4	835	Yes	Yes	Yes	No	No	Risk ratio	0.326244	0.191702	0.554591	0	No		Summary	Moderate	No		8790	.
3696b	Jefferson	2014	Influenza like illness	Healthy adults	Respiratory	Influenza and pneumonia	Influenza, virus not identified	Oseltamivir for treatment	ANTIVIRALS FOR SYSTEMIC USE	DIRECT ACTING ANTIVIRALS	Neuraminidase inhibitors	placebo				Hospitalisation	7	4394	Yes	No	No	No	Yes	Risk ratio	0.92	0.57	1.5	0	No		.		No		1080, 2148, 3696
3696a	Jefferson	2014	Influenza prophylaxis	Healthy adults	Factors influencing health status and contact with health services	Persons with potential health hazards related to communicable diseases	Need for immunization against other single viral diseases	Oseltamivir for influenza prophylaxis	ANTIVIRALS FOR SYSTEMIC USE	DIRECT ACTING ANTIVIRALS	Neuraminidase inhibitors	placebo				Hospitalisation	4	3434	Yes	No	No	No	Yes	Risk ratio	1.14	0.66	1.94	0	No		.		No		3696
3781b	Jong	2002	Heart failure	NYHA functional class 2 to 4	Circulatory	Other forms of heart disease	Heart failure	Angiotensin II receptor blocker	AGENTS ACTING ON THE RENIN-ANGIOTENSIN SYSTEM	ANGIOTENSIN II ANTAGONISTS, PLAIN	Angiotensin II antagonists, plain	Placebo without background ACE inhibitor therapy				Heart failure hospitalization	1	270	No	No	No	No	Yes	Risk ratio	0.67	0.29	1.51	NA	Yes	Intervention, comparator, co-intervention	Angiotensin receptor blockers vs. placebo without background angiotensin converting enzyme inhibitors therapy		No		2549, 6347, 8916, 8922, 3781, 6347, 7200, 3275	.
3781d	Jong	2002	Heart failure	NYHA functional class 2 to 4	Circulatory	Other forms of heart disease	Heart failure	Angiotensin II receptor blocker and angiotensin converting enzyme inhibitor	AGENTS ACTING ON THE RENIN-ANGIOTENSIN SYSTEM	ACE INHIBITORS, PLAIN AND/OR ANGIOTENSIN II ANTAGONISTS, PLAIN	ACE inhibitors, plain AND/OR Angiotensin II antagonists, plain	Angiotensin converting enzyme inhibitor	AGENTS ACTING ON THE RENIN-ANGIOTENSIN SYSTEM	ACE INHIBITORS, PLAIN	ACE inhibitors, plain	Hospitalisations for heart failure	3	5560	Yes	Yes	Yes	No	No	Risk ratio	0.752566	0.655147	0.867802	Not statistically significant	Yes	Intervention, comparator, co-intervention	Combination therapy of Angiotensin receptor blockers and angiotensin converting enzyme inhibitors vs. angiotensin converting enzyme inhibitors alone	Moderate	No		3781, 4206, 4838, 8916, 3275	.
3781a	Jong	2002	Heart failure	NYHA functional class 2 to 4	Circulatory	Other forms of heart disease	Heart failure	Angiotensin II receptor blocker	AGENTS ACTING ON THE RENIN-ANGIOTENSIN SYSTEM	ANGIOTENSIN II ANTAGONISTS, PLAIN	Angiotensin II antagonists, plain	placebo or angiotensin converting enzyme inhibitors	AGENTS ACTING ON THE RENIN-ANGIOTENSIN SYSTEM	ACE INHIBITORS, PLAIN	ACE inhibitors, plain	Hospitalisations for heart failure	2	10031	Yes	No	No	No	Yes	Risk ratio	0.86	0.69	1.06	Not statistically significant	No		Summary		No		2549, 6347, 8916, 8922, 3781, 6347, 7200, 3275	.
3781c	Jong	2002	Heart failure	NYHA functional class 2 to 4	Circulatory	Other forms of heart disease	Heart failure	Angiotensin II receptor blocker	AGENTS ACTING ON THE RENIN-ANGIOTENSIN SYSTEM	ANGIOTENSIN II ANTAGONISTS, PLAIN	Angiotensin II antagonists, plain	Angiotensin-converting enzyme inhibitor	AGENTS ACTING ON THE RENIN-ANGIOTENSIN SYSTEM	ACE INHIBITORS, PLAIN	ACE inhibitors, plain	Hospitalisations for heart failure	3	4310	Yes	No	No	No	Yes	Risk ratio	0.95	0.8	1.13	Not statistically significant	Yes	Intervention, comparator, co-intervention	Angiotensin receptor blockers vs. angiotensin converting enzyme inhibitors		No		2549, 6347, 8916, 8922, 3781, 6347, 7200, 3275	.
3781e	Jong	2002	Heart failure	NYHA functional class 2 to 4	Circulatory	Other forms of heart disease	Heart failure	Angiotensin II receptor blocker	AGENTS ACTING ON THE RENIN-ANGIOTENSIN SYSTEM	ANGIOTENSIN II ANTAGONISTS, PLAIN	Angiotensin II antagonists, plain	placebo or angiotensin converting enzyme inhibitors	AGENTS ACTING ON THE RENIN-ANGIOTENSIN SYSTEM	ACE INHIBITORS, PLAIN	ACE inhibitors, plain	Hospitalisations for heart failure	2	10031	Yes	Yes	Yes	No	No	Not reported	.	.	.	Not reported	Yes	Analysis	Random (main analysis was fixed effects)		No		2549, 6347, 8916, 8922, 3781, 6347, 7200, 3275	.
3781f	Jong	2002	Heart failure	NYHA functional class 2 to 4	Circulatory	Other forms of heart disease	Heart failure	Angiotensin II receptor blocker	AGENTS ACTING ON THE RENIN-ANGIOTENSIN SYSTEM	ANGIOTENSIN II ANTAGONISTS, PLAIN	Angiotensin II antagonists, plain	placebo or angiotensin converting enzyme inhibitors	AGENTS ACTING ON THE RENIN-ANGIOTENSIN SYSTEM	ACE INHIBITORS, PLAIN	ACE inhibitors, plain	Hospitalisations for heart failure	2	10031	Yes	Yes	Yes	No	No	Not reported	.	.	.	Not reported	Yes	Analysis	Peto (main analysis was DerSimian and Laird)		No		2549, 6347, 8916, 8922, 3781, 6347, 7200, 3275	.
3877	Kang	2007	Previous myocardial infarction		Circulatory	Ischaemic heart diseases	Chronic ischaemic heart disease	Granulocyte Colony-Stimulating Factor	IMMUNOSTIMULANTS	IMMUNOSTIMULANTS	Colony stimulating factors	placebo or blank control				rehospitalization for heart failure,	2	50	Yes	No	No	No	Yes	Risk ratio	2	0.36	11.17	NR	No				No
3879	Kang	2008	Acute myocardial infarction		Circulatory	Ischaemic heart diseased	Acute myocardial infarction	intracoronary bone marrow-derived stem/progenitor cells	Not otherwise specified	Not otherwise specified	Not otherwise specified	Placebo or blank control				Rehospitalization for heart failure	6	517	Yes	No	No	No	Yes	Risk ratio	1.79	0.63	5.17	NR	No		.		No		3879, 8771, 8769, 8770, 4239
3885a	Kansagara	2013	Heart failure or coronary heart disease	Anemia	Circulatory	Ischaemic heart diseases AND/OR Other forms of heart disease	Chronic ischaemic heart disease AND/OR Heart failure	Erythropoiesis stimulating agent	ANTIANEMIC PREPARATIONS	OTHER ANTIANEMIC PREPARATIONS	Other antianemic preparations	control				hospitalization	8	4108	Yes	Yes	Yes	No	No	Risk ratio	0.69	0.52	0.93	NR	No		Summary		No		3885, 5606
3885b	Kansagara	2013	Heart failure or coronary heart disease	Anemia	Circulatory	Ischaemic heart diseases AND/OR Other forms of heart disease	Chronic ischaemic heart disease AND/OR Heart failure	Erythropoiesis stimulating agent	ANTIANEMIC PREPARATIONS	OTHER ANTIANEMIC PREPARATIONS	Other antianemic preparations	control				hospitalization	4	3904	Yes	No	No	No	Yes	Risk ratio	0.91	0.87	1.1	0	Yes	Study quality, robustness to trial exclusion	low risk of bias	High	No		3885, 5606
3908b	Karner	2011	Stable Chronic obstructive pulmonary disease		Respiratory	Chronic lower respiratory diseases	Other chronic obstructive pulmonary disease	Tiotropium plus long acting beta 2 agonists and or inhaled corticosteroid	DRUGS FOR OBSTRUCTIVE AIRWAY DISEASES	ADRENERGICS, INHALANTS AND/OR OTHER DRUGS FOR OBSTRUCTIVE AIRWAY DISEASES, INHALANTS	Adrenergics in combination with corticosteroids or other drugs, excl. anticholinergics AND/OR Adrenergics in combination with anticholinergics AND/OR Anticholinergics	tiotropium plus placebo	DRUGS FOR OBSTRUCTIVE AIRWAY DISEASES	OTHER DRUGS FOR OBSTRUCTIVE AIRWAY DISEASES, INHALANTS	Anticholinergics	Number of hospitalisations for any cause	1	449	No	No	Yes	No	No	Risk ratio	0	0	0	NA	No				No		4004, 5532, 5533, 8367, 8694, 3908, 8767, 8842	analysed as a rate as opposed to as dichotomous variable
3908d	Karner	2011	Stable Chronic obstructive pulmonary disease		Respiratory	Chronic lower respiratory diseases	Other chronic obstructive pulmonary disease	Tiotropium plus long acting beta 2 agonists and or inhaled corticosteroid	DRUGS FOR OBSTRUCTIVE AIRWAY DISEASES	ADRENERGICS, INHALANTS AND/OR OTHER DRUGS FOR OBSTRUCTIVE AIRWAY DISEASES, INHALANTS	Adrenergics in combination with corticosteroids or other drugs, excl. anticholinergics AND/OR Adrenergics in combination with anticholinergics AND/OR Anticholinergics	tiotropium plus placebo	DRUGS FOR OBSTRUCTIVE AIRWAY DISEASES	OTHER DRUGS FOR OBSTRUCTIVE AIRWAY DISEASES, INHALANTS	Anticholinergics	Number of hospitalisations for chronic obstructive pulmonary disease exacerbations	1	449	No	No	Yes	No	No	Risk ratio	0	0	0	NA	No				No		4004, 5532, 5533, 8367, 8694, 3908, 8767, 8842	analysed as a rate as opposed to as dichotomous variable
3908c	Karner	2011	Stable Chronic obstructive pulmonary disease		Respiratory	Chronic lower respiratory diseases	Other chronic obstructive pulmonary disease	Tiotropium plus long acting beta 2 agonists and or inhaled corticosteroid	DRUGS FOR OBSTRUCTIVE AIRWAY DISEASES	ADRENERGICS, INHALANTS AND/OR OTHER DRUGS FOR OBSTRUCTIVE AIRWAY DISEASES, INHALANTS	Adrenergics in combination with corticosteroids or other drugs, excl. anticholinergics AND/OR Adrenergics in combination with anticholinergics AND/OR Anticholinergics	tiotropium plus placebo	DRUGS FOR OBSTRUCTIVE AIRWAY DISEASES	OTHER DRUGS FOR OBSTRUCTIVE AIRWAY DISEASES, INHALANTS	Anticholinergics	Number of patients experiencing chronic obstructive pulmonary disease exacerbation-related hospitalisation	2	961	Yes	No	No	No	Yes	Risk ratio	0.66	0.39	1.13	0	No			Low	No		4004, 5532, 5533, 8367, 8694, 3908, 8767, 8842
3908a	Karner	2011	Stable Chronic obstructive pulmonary disease		Respiratory	Chronic lower respiratory diseases	Other chronic obstructive pulmonary disease	Tiotropium plus long acting beta 2 agonists and or inhaled corticosteroid	DRUGS FOR OBSTRUCTIVE AIRWAY DISEASES	ADRENERGICS, INHALANTS AND/OR OTHER DRUGS FOR OBSTRUCTIVE AIRWAY DISEASES, INHALANTS	Adrenergics in combination with corticosteroids or other drugs, excl. anticholinergics AND/OR Adrenergics in combination with anticholinergics AND/OR Anticholinergics	tiotropium plus placebo	DRUGS FOR OBSTRUCTIVE AIRWAY DISEASES	OTHER DRUGS FOR OBSTRUCTIVE AIRWAY DISEASES, INHALANTS	Anticholinergics	Number of patients experiencing all-cause hospitalisation	2	961	Yes	No	No	No	Yes	Risk ratio	0.84	0.53	1.33	0	No			Low	No		4004, 5532, 5533, 8367, 8694, 3908, 8767, 8842
8692f	Karner	2014	Stable Chronic obstructive pulmonary disease	Moderate to severe	Respiratory	Chronic lower respiratory diseases	Other chronic obstructive pulmonary disease	Tiotropium	DRUGS FOR OBSTRUCTIVE AIRWAY DISEASES	OTHER DRUGS FOR OBSTRUCTIVE AIRWAY DISEASES, INHALANTS	Anticholinergics	placebo				all-cause hospitalisation	19	20963	Yes	No	No	No	Yes	Risk ratio	1	0.088	1.13	37	No		Summary	Moderate	No		6797, 8367, 8511, 8692. 8842, 8933, 548, 1438, 8744, 8850
8692b	Karner	2014	Stable Chronic obstructive pulmonary disease	Moderate to severe	Respiratory	Chronic lower respiratory diseases	Other chronic obstructive pulmonary disease	Tiotropium	DRUGS FOR OBSTRUCTIVE AIRWAY DISEASES	OTHER DRUGS FOR OBSTRUCTIVE AIRWAY DISEASES, INHALANTS	Anticholinergics	placebo				exacerbation requiring hospitalisation	13	7373	Yes	No	No	No	Yes	Risk ratio	0.88	0.57	1.36	39	Yes	Study or follow-up duration	up to 1 year		No		6797, 8367, 8511, 8692. 8842, 8933, 548, 1438, 8744, 8850
8692h	Karner	2014	Stable Chronic obstructive pulmonary disease	GOLD 2, moderate, predicted FEV1 from 50% to 79% inclusive	Respiratory	Chronic lower respiratory diseases	Other chronic obstructive pulmonary disease	Tiotropium	DRUGS FOR OBSTRUCTIVE AIRWAY DISEASES	OTHER DRUGS FOR OBSTRUCTIVE AIRWAY DISEASES, INHALANTS	Anticholinergics	placebo				exacerbation requiring hospitalisation	1	2739	No	No	Yes	No	No	Risk ratio	0.74	0.61	0.91	na	Yes	Patient characteristics	GOLD 2, moderate, predicted FEV1 from 50% to 79% inclusive		No		6797, 8367, 8511, 8692. 8842, 8933, 548, 1438, 8744, 8850
8692d	Karner	2014	Stable Chronic obstructive pulmonary disease	Moderate to severe	Respiratory	Chronic lower respiratory diseases	Other chronic obstructive pulmonary disease	Tiotropium	DRUGS FOR OBSTRUCTIVE AIRWAY DISEASES	OTHER DRUGS FOR OBSTRUCTIVE AIRWAY DISEASES, INHALANTS	Anticholinergics	placebo				exacerbation requiring hospitalisation	18	16330	Yes	No	No	No	Yes	Risk ratio	0.87	0.69	1.09	45	Yes	Intervention, comparator, co-intervention	dry powder inhaler		No		6797, 8367, 8511, 8692. 8842, 8933, 548, 1438, 8744, 8850
8692e	Karner	2014	Stable Chronic obstructive pulmonary disease	Moderate to severe	Respiratory	Chronic lower respiratory diseases	Other chronic obstructive pulmonary disease	Tiotropium with soft mist inhaler	DRUGS FOR OBSTRUCTIVE AIRWAY DISEASES	OTHER DRUGS FOR OBSTRUCTIVE AIRWAY DISEASES, INHALANTS	Anticholinergics	placebo				Exacerbation requiring hospitalisation	3	6522	Yes	Yes	Yes	No	No	Risk ratio	0.830068	0.694985	0.990668	0	Yes	Intervention, comparator, co-intervention	soft mist inhaler	Moderate	No		6797, 8367, 8511, 8692. 8842, 8933, 548, 1438, 8744, 8850
8692j	Karner	2014	Stable Chronic obstructive pulmonary disease	GOLD 4, very severe, predicted FEV1 less than 30%	Respiratory	Chronic lower respiratory diseases	Other chronic obstructive pulmonary disease	Tiotropium	DRUGS FOR OBSTRUCTIVE AIRWAY DISEASES	OTHER DRUGS FOR OBSTRUCTIVE AIRWAY DISEASES, INHALANTS	Anticholinergics	placebo				exacerbation requiring hospitalisation	1	521	No	No	No	No	Yes	Risk ratio	1.08	0.77	1.53	na	Yes	Patient characteristics	GOLD 4, very severe, predicted FEV1 less than 30%		No		6797, 8367, 8511, 8692. 8842, 8933, 548, 1438, 8744, 8850
8692c	Karner	2014	Stable Chronic obstructive pulmonary disease	Moderate to severe	Respiratory	Chronic lower respiratory diseases	Other chronic obstructive pulmonary disease	Tiotropium	DRUGS FOR OBSTRUCTIVE AIRWAY DISEASES	OTHER DRUGS FOR OBSTRUCTIVE AIRWAY DISEASES, INHALANTS	Anticholinergics	placebo				exacerbation requiring hospitalisation	8	15479	Yes	No	No	No	Yes	Risk ratio	0.88	0.78	1.01	18	Yes	Study or follow-up duration	1 year or longer		No		6797, 8367, 8511, 8692. 8842, 8933, 548, 1438, 8744, 8850
8692g	Karner	2014	Stable Chronic obstructive pulmonary disease	Moderate to severe	Respiratory	Chronic lower respiratory diseases	Other chronic obstructive pulmonary disease	Tiotropium	DRUGS FOR OBSTRUCTIVE AIRWAY DISEASES	OTHER DRUGS FOR OBSTRUCTIVE AIRWAY DISEASES, INHALANTS	Anticholinergics	placebo				exacerbation requiring hospitalisation	1	5895	No	No	No	No	Yes	Risk ratio	0.94	0.83	1.05	na	Yes	Study quality, robustness to trial exclusion	Studies with severity described		No		6797, 8367, 8511, 8692. 8842, 8933, 548, 1438, 8744, 8850
8692i	Karner	2014	Stable Chronic obstructive pulmonary disease	GOLD 3, severe, predicted FEV1 from 30% to 49% inclusive	Respiratory	Chronic lower respiratory diseases	Other chronic obstructive pulmonary disease	Tiotropium	DRUGS FOR OBSTRUCTIVE AIRWAY DISEASES	OTHER DRUGS FOR OBSTRUCTIVE AIRWAY DISEASES, INHALANTS	Anticholinergics	placebo				exacerbation requiring hospitalisation	1	2635	No	No	No	No	Yes	Risk ratio	1.06	0.9	1.25	na	Yes	Patient characteristics	GOLD 3, severe, predicted FEV1 from 30% to 49% inclusive		No		6797, 8367, 8511, 8692. 8842, 8933, 548, 1438, 8744, 8850
8692a	Karner C	2014	Stable Chronic obstructive pulmonary disease	Moderate to severe	Respiratory	Chronic lower respiratory diseases	Other chronic obstructive pulmonary disease	Tiotropium	DRUGS FOR OBSTRUCTIVE AIRWAY DISEASES	OTHER DRUGS FOR OBSTRUCTIVE AIRWAY DISEASES, INHALANTS	Anticholinergics	placebo				exacerbation requiring hospitalisation	21	22852	Yes	No	No	No	Yes	Risk ratio	0.85	0.72	1	37	No		Summary	Moderate	No		6797, 8367, 8511, 8692. 8842, 8933, 548, 1438, 8744, 8850
3937c	Kaur	2014	Patients with a prior cardiovascular event		Circulatory	Ischaemic heart diseases	Chronic ischaemic heart disease	HDL targeted therapies	PERIPHERAL VASODILATORS	PERIPHERAL VASODILATORS	Nicotinic acid and derivatives	control				Hospitalizations for unstable angina	1	3414	No	No	No	No	Yes	Risk ratio	0.93	0.65	1.31	na	Yes	Intervention, comparator, co-intervention	niacin		No
3937b	Kaur	2014	Patients with a prior cardiovascular event		Circulatory	Ischaemic heart diseases	Chronic ischaemic heart disease	HDL targeted therapies	LIPID MODIFYING AGENTS	LIPID MODIFYING AGENTS, PLAIN		control				Hospitalizations for unstable angina	4	34210	Yes	No	No	No	Yes	Risk ratio	1.13	0.82	1.57	58	Yes	Intervention, comparator, co-intervention	CETP inhibitors		No
3937d	Kaur	2014	Patients with a prior cardiovascular event		Circulatory	Ischaemic heart diseases	Chronic ischaemic heart disease	HDL targeted therapies	LIPID MODIFYING AGENTS	LIPID MODIFYING AGENTS, PLAIN	Fibrates	control				Hospitalizations for unstable angina	1	2531	No	No	No	No	Yes	Risk ratio	1.02	0.87	1.2	na	Yes	Intervention, comparator, co-intervention	fibrates		No
3937a	Kaur	2014	Patients with a prior cardiovascular event		Circulatory	Ischaemic heart diseases	Chronic ischaemic heart disease	HDL targeted therapies	LIPID MODIFYING AGENTS AND/OR PERIPHERAL VASODILATORS	LIPID MODIFYING AGENTS, PLAIN AND/OR PERIPHERAL VASODILATORS	Fibrates AND/OR Nicotinic acid and derivatives	control				Hospitalizations for unstable angina	7	40155	Yes	No	No	No	Yes	Risk ratio	1.08	0.89	1.31	54	No		Summary		No
4003f	Kew	2013	Stable Chronic obstructive pulmonary disease	Moderate to severe	Respiratory	Chronic lower respiratory diseases	Other chronic obstructive pulmonary disease	Formoterol 12 μg	DRUGS FOR OBSTRUCTIVE AIRWAY DISEASES	ADRENERGICS, INHALANTS	Selective beta-2-adrenoreceptor agonists	placebo				chronic obstructive pulmonary disease Severe exacerbations (hospitalisations)	1	353	No	No	No	No	Yes	Risk ratio	0.47	0.08	2.6	NA	Yes	Study or follow-up duration	3 months		No		6797, 8367, 4003
4003k	Kew	2013	Stable Chronic obstructive pulmonary disease	Moderate to severe	Respiratory	Chronic lower respiratory diseases	Other chronic obstructive pulmonary disease	Formoterol 24 μg	DRUGS FOR OBSTRUCTIVE AIRWAY DISEASES	ADRENERGICS, INHALANTS	Selective beta-2-adrenoreceptor agonists	placebo				chronic obstructive pulmonary disease Severe exacerbations (hospitalisations)	1	434	No	No	Yes	No	No	Risk ratio	0.24	0.09	0.65	NA	Yes	Study or follow-up duration	12 months		No		6797, 8367, 4003
4003i	Kew	2013	Stable Chronic obstructive pulmonary disease	Moderate to severe	Respiratory	Chronic lower respiratory diseases	Other chronic obstructive pulmonary disease	Formoterol 24 μg	DRUGS FOR OBSTRUCTIVE AIRWAY DISEASES	ADRENERGICS, INHALANTS	Selective beta-2-adrenoreceptor agonists	placebo				chronic obstructive pulmonary disease Severe exacerbations (hospitalisations)	2	777	Yes	No	No	No	Yes	Risk ratio	0.5	0.09	2.75	0	No		Summary		No		6797, 8367, 4003	This effect estimate differed from the sub-group in the overall summary analysis and was not mentioned in the main text. This "summary" estimate will not be graded or rankeed.
4003j	Kew	2013	Stable Chronic obstructive pulmonary disease	Moderate to severe	Respiratory	Chronic lower respiratory diseases	Other chronic obstructive pulmonary disease	Formoterol 24 μg	DRUGS FOR OBSTRUCTIVE AIRWAY DISEASES	ADRENERGICS, INHALANTS	Selective beta-2-adrenoreceptor agonists	placebo				chronic obstructive pulmonary disease Severe exacerbations (hospitalisations)	1	343	No	No	No	No	Yes	Risk ratio	0.5	0.09	2.75	NA	Yes	Study or follow-up duration	3 months		No		6797, 8367, 4003
4003c	Kew	2013	Stable Chronic obstructive pulmonary disease	Moderate to severe	Respiratory	Chronic lower respiratory diseases	Other chronic obstructive pulmonary disease	Long-acting beta2-agonists	DRUGS FOR OBSTRUCTIVE AIRWAY DISEASES	ADRENERGICS, INHALANTS	Selective beta-2-adrenoreceptor agonists	placebo				chronic obstructive pulmonary disease Severe exacerbations (hospitalisations)	2	581	Yes	Yes	Yes	No	No	Risk ratio	0.28	0.11	0.73	0	Yes	Intervention, comparator, co-intervention	Formoterol 24 μg twice daily		No		6797, 8367, 4003
4003g	Kew	2013	Stable Chronic obstructive pulmonary disease	Moderate to severe	Respiratory	Chronic lower respiratory diseases	Other chronic obstructive pulmonary disease	Formoterol 12 μg	DRUGS FOR OBSTRUCTIVE AIRWAY DISEASES	ADRENERGICS, INHALANTS	Selective beta-2-adrenoreceptor agonists	placebo				chronic obstructive pulmonary disease Severe exacerbations (hospitalisations)	3	1319	Yes	No	No	No	Yes	Risk ratio	0.53	0.26	1.08	32	Yes	Study or follow-up duration	6 months		No		6797, 8367, 4003
4003d	Kew	2013	Stable Chronic obstructive pulmonary disease	Moderate to severe	Respiratory	Chronic lower respiratory diseases	Other chronic obstructive pulmonary disease	Long-acting beta2-agonists	DRUGS FOR OBSTRUCTIVE AIRWAY DISEASES	ADRENERGICS, INHALANTS	Selective beta-2-adrenoreceptor agonists	placebo				chronic obstructive pulmonary disease Severe exacerbations (hospitalisations)	1	805	No	No	No	No	Yes	Risk ratio	0.99	0.52	1.86	NA	Yes	Intervention, comparator, co-intervention	Salmeterol 50 μg twice daily		No		6797, 8367, 4003
4003n	Kew	2013	Stable Chronic obstructive pulmonary disease	Moderate to severe	Respiratory	Chronic lower respiratory diseases	Other chronic obstructive pulmonary disease	Salmeterol 50 μg twice daily	DRUGS FOR OBSTRUCTIVE AIRWAY DISEASES	ADRENERGICS, INHALANTS	Selective beta-2-adrenoreceptor agonists	placebo				chronic obstructive pulmonary disease Severe exacerbations (hospitalisations)	1	805	No	No	No	No	Yes	Risk ratio	0.99	0.52	1.86	NA	Yes	Intervention, comparator, co-intervention	Salmeterol 50 μg twice daily and exclusion of trials in which more than 50% of participants were taking other COPD medications		No		6797, 8367, 4003
4003b	Kew	2013	Stable Chronic obstructive pulmonary disease	Moderate to severe	Respiratory	Chronic lower respiratory diseases	Other chronic obstructive pulmonary disease	Long-acting beta2-agonists	DRUGS FOR OBSTRUCTIVE AIRWAY DISEASES	ADRENERGICS, INHALANTS	Selective beta-2-adrenoreceptor agonists	placebo				chronic obstructive pulmonary disease Severe exacerbations (hospitalisations)	6	2418	Yes	No	No	No	Yes	Risk ratio	0.75	0.55	1.02	0	Yes	Intervention, comparator, co-intervention	Formoterol 12 μg twice daily		No		6797, 8367, 4003
4003e	Kew	2013	Stable Chronic obstructive pulmonary disease	Moderate to severe	Respiratory	Chronic lower respiratory diseases	Other chronic obstructive pulmonary disease	Formoterol 12 μg	DRUGS FOR OBSTRUCTIVE AIRWAY DISEASES	ADRENERGICS, INHALANTS	Selective beta-2-adrenoreceptor agonists	placebo				Severe exacerbations of chronic obstructive pulmonary disease resulting in hospitalisations	6	2614	Yes	Yes	Yes	No	No	Risk ratio	0.73836	0.550621	0.990415	0	No		Summary	Low	No		6797, 8367, 4003	This effect estimate differed from the sub-group in the overall summary analysis and was not mentioned in the main text. This "summary" estimate will not be graded or ranked.
4003h	Kew	2013	Stable Chronic obstructive pulmonary disease	Moderate to severe	Respiratory	Chronic lower respiratory diseases	Other chronic obstructive pulmonary disease	Formoterol 12 μg	DRUGS FOR OBSTRUCTIVE AIRWAY DISEASES	ADRENERGICS, INHALANTS	Selective beta-2-adrenoreceptor agonists	placebo				chronic obstructive pulmonary disease Severe exacerbations (hospitalisations)	2	942	Yes	No	No	No	Yes	Risk ratio	0.8	0.57	1.12	37	Yes	Study or follow-up duration	12 months		No		6797, 8367, 4003
4003m	Kew	2013	Stable Chronic obstructive pulmonary disease	Moderate to severe	Respiratory	Chronic lower respiratory diseases	Other chronic obstructive pulmonary disease	Formoterol 12 μg twice daily	DRUGS FOR OBSTRUCTIVE AIRWAY DISEASES	ADRENERGICS, INHALANTS	Selective beta-2-adrenoreceptor agonists	placebo				chronic obstructive pulmonary disease Severe exacerbations (hospitalisations)	2	990	Yes	No	No	No	Yes	Risk ratio	0.81	0.57	1.15	52	Yes	Intervention, comparator, co-intervention	Formoterol 12 μg twice daily and exclusion of trials in which more than 50% of participants were taking other COPD medications		No		6797, 8367, 4003
4003a	Kew	2013	Stable Chronic obstructive pulmonary disease	Moderate to severe	Respiratory	Chronic lower respiratory diseases	Other chronic obstructive pulmonary disease	Long-acting beta2-agonists	DRUGS FOR OBSTRUCTIVE AIRWAY DISEASES	ADRENERGICS, INHALANTS	Selective beta-2-adrenoreceptor agonists	placebo				Severe exacerbations of chronic obstructive pulmonary disease resulting in hospitalisations	7	3804	Yes	Yes	Yes	No	No	Risk ratio	0.73999	0.572597	0.952381	10	No		Summary	Moderate	No		6797, 8367, 4003
4003l	Kew	2013	Stable Chronic obstructive pulmonary disease	Moderate to severe	Respiratory	Chronic lower respiratory diseases	Other chronic obstructive pulmonary disease	Long-acting beta2-agonists	DRUGS FOR OBSTRUCTIVE AIRWAY DISEASES	ADRENERGICS, INHALANTS	Selective beta-2-adrenoreceptor agonists	placebo				chronic obstructive pulmonary disease Severe exacerbations (hospitalisations)	3	1795	Yes	No	No	No	Yes	Risk ratio	0.85	0.62	1.16	15	Yes	Intervention, comparator, co-intervention	Inhaled corticosteroids summary estimate with the exclusion of trials in which more than 50% of participants were taking other COPD medications		No		6797, 8367, 4003
4004m	Kew	2014	Chronic obstructive pulmonary disease	Stable moderate to severe	Respiratory	Chronic lower respiratory diseases	Other chronic obstructive pulmonary disease	Fluticasone (with or without long acting beta2-agonist)	DRUGS FOR OBSTRUCTIVE AIRWAY DISEASES	ADRENERGICS, INHALANTS AND/OR OTHER DRUGS FOR OBSTRUCTIVE AIRWAY DISEASES, INHALANTS	Adrenergics in combination with corticosteroids or other drugs, excl. anticholinergics AND/OR Glucocorticoids	controls (placebo or long acting beta2-agonist)	DRUGS FOR OBSTRUCTIVE AIRWAY DISEASES	ADRENERGICS, INHALANTS	Selective beta-2-adrenoreceptor agonists	Non-fatal, serious adverse pneumonia events (requiring hospitalisation)	2	78	Yes	No	No	No	Yes	Risk ratio	0.21	0.01	4.53	0	Yes	Patient characteristics	FEV1 greater than or equal to 50 percent predicted		No		4004, 5533, 8367, 8694, 3908
4004q	Kew	2014	Chronic obstructive pulmonary disease	Stable moderate to severe	Respiratory	Chronic lower respiratory diseases	Other chronic obstructive pulmonary disease	Budesonide (with or without formoterol)	DRUGS FOR OBSTRUCTIVE AIRWAY DISEASES	ADRENERGICS, INHALANTS AND/OR OTHER DRUGS FOR OBSTRUCTIVE AIRWAY DISEASES, INHALANTS	Adrenergics in combination with corticosteroids or other drugs, excl. anticholinergics AND/OR Glucocorticoids	controls (placebo or formoterol)	DRUGS FOR OBSTRUCTIVE AIRWAY DISEASES	ADRENERGICS, INHALANTS	Selective beta-2-adrenoreceptor agonists	Non-fatal, serious adverse pneumonia events (requiring hospitalisation)	3	1775	Yes	No	No	No	Yes	Risk ratio	0.68	0.27	1.71	0	Yes	Intervention, comparator, co-intervention	Budesonide 320 mcg (160 mcg bid)		No		4004, 5533, 8367, 8694, 3908
4002e	Kew	2014	Acute asthma	Life threatning	Respiratory	Chronic lower respiratory diseases	Status asthmaticus	Intravenous magnesium sulfate	BLOOD SUBSTITUTES AND PERFUSION SOLUTIONS	I.V. SOLUTION ADDITIVES	Electrolyte solutions	placebo				Hospital admissions	7	478	Yes	No	No	No	Yes	Risk ratio	0.69	0.46	1.03	51	Yes	Patient characteristics	Life threatning		No		813, 5325, 6566, 6670, 7029, 4002
4002f	Kew	2014	Acute asthma		Respiratory	Chronic lower respiratory diseases	Status asthmaticus	Intravenous magnesium sulfate	BLOOD SUBSTITUTES AND PERFUSION SOLUTIONS	I.V. SOLUTION ADDITIVES	Electrolyte solutions	placebo				Hospital admissions	4	1072	Yes	Yes	Yes	No	No	Risk ratio	0.73	0.55	0.96	37	Yes	Intervention, comparator, co-intervention	Nebulised ipratropium bromide		No		813, 5325, 6566, 6670, 7029, 4002
4002c	Kew	2014	Acute asthma	Moderate	Respiratory	Chronic lower respiratory diseases	Status asthmaticus	Intravenous magnesium sulfate	BLOOD SUBSTITUTES AND PERFUSION SOLUTIONS	I.V. SOLUTION ADDITIVES	Electrolyte solutions	placebo				Hospital admissions	2	791	Yes	No	No	No	Yes	Risk ratio	0.76	0.55	1.04	73	Yes	Patient characteristics	Moderate		No		813, 5325, 6566, 6670, 7029, 4002
4002g	Kew	2014	Acute asthma		Respiratory	Chronic lower respiratory diseases	Status asthmaticus	Intravenous magnesium sulfate	BLOOD SUBSTITUTES AND PERFUSION SOLUTIONS	I.V. SOLUTION ADDITIVES	Electrolyte solutions	placebo				Hospital admissions	7	697	Yes	No	No	No	Yes	Risk ratio	0.77	0.55	1.06	34	Yes	Intervention, comparator, co-intervention	No nebulised ipratropium bromide		No		813, 5325, 6566, 6670, 7029, 4002
4002i	Kew	2014	Acute asthma		Respiratory	Chronic lower respiratory diseases	Status asthmaticus	Intravenous magnesium sulfate	BLOOD SUBSTITUTES AND PERFUSION SOLUTIONS	I.V. SOLUTION ADDITIVES	Electrolyte solutions	placebo				Hospital admissions	10	1638	Yes	Yes	Yes	No	No	Risk ratio	0.73	0.58	0.91	32	Yes	Trial publication status	Removal of unpublished data		No		813, 5325, 6566, 6670, 7029, 4002	Of the two studies for which only a conference abstract was available, one reported hospital admissions (Matusiewicz 1994).When this study was removed fromthe primary outcome, themagnitude of the effect in favour of IV MgSO4 was slightly increased (OR 0.73, 95% CI 0.58 to 0.91), but this did not change the conclusions. Some heterogeneity that was not significant was reported (I 2 = 32% AND OR P v…
4002d	Kew	2014	Acute asthma	Severe	Respiratory	Chronic lower respiratory diseases	Status asthmaticus	Intravenous magnesium sulfate	BLOOD SUBSTITUTES AND PERFUSION SOLUTIONS	I.V. SOLUTION ADDITIVES	Electrolyte solutions	placebo				Hospital admissions	6	474	Yes	No	No	No	Yes	Risk ratio	0.87	0.58	1.31	57	Yes	Patient characteristics	Severe		No		813, 5325, 6566, 6670, 7029, 4002
4002a	Kew	2014	Acute asthma		Respiratory	Chronic lower respiratory diseases	Status asthmaticus	Intravenous magnesium sulfate	BLOOD SUBSTITUTES AND PERFUSION SOLUTIONS	I.V. SOLUTION ADDITIVES	Electrolyte solutions	placebo				Hospital admissions	11	1769	Yes	Yes	Yes	No	No	Risk ratio	0.75	0.6	0.92	28	No		Summary	High	No		813, 5325, 6566, 6670, 7029, 4002
4002b	Kew	2014	Acute asthma		Respiratory	Chronic lower respiratory diseases	Status asthmaticus	Intravenous magnesium sulfate	BLOOD SUBSTITUTES AND PERFUSION SOLUTIONS	I.V. SOLUTION ADDITIVES	Electrolyte solutions	placebo				Readmissions	2	887	Yes	No	No	No	Yes	Risk ratio	2.3	0.66	7.99	0	No			Moderate	No		813, 5325, 6566, 6670, 7029, 4002
4002h	Kew	2014	Acute asthma		Respiratory	Chronic lower respiratory diseases	Status asthmaticus	Intravenous magnesium sulfate	BLOOD SUBSTITUTES AND PERFUSION SOLUTIONS	I.V. SOLUTION ADDITIVES	Electrolyte solutions	placebo				Hospital admissions	8	1437	Yes	Yes	Yes	No	No	Risk ratio	0.795551	0.667324	0.938653	35	Yes	Study quality, robustness to trial exclusion	Removal of studies at high risk of bias for blinding	High	No		813, 5325, 6566, 6670, 7029, 4002	When three studies that were given a ’high’ or ’unclear’ rating for blinding were removed (Bilaceroglu 2001 AND OR Green 1992 AND OR Matusiewicz 1994), the pooled effect for hospital admissions was slightly larger in favour of IV MgSO4 (OR 0.72, 95% CI 0.57 to 0.91 AND OR Analysis 2.3). Heterogeneity was slightly larger than in the main analysis, but this difference was not statistically signific…
4004g	Kew	2014	Chronic obstructive pulmonary disease	Stable moderate to severe	Respiratory	Chronic lower respiratory diseases	Other chronic obstructive pulmonary disease	Fluticasone (with or without long acting beta2-agonist)	DRUGS FOR OBSTRUCTIVE AIRWAY DISEASES	ADRENERGICS, INHALANTS AND/OR OTHER DRUGS FOR OBSTRUCTIVE AIRWAY DISEASES, INHALANTS	Adrenergics in combination with corticosteroids or other drugs, excl. anticholinergics AND/OR Glucocorticoids	controls (placebo or long acting beta2-agonist)	DRUGS FOR OBSTRUCTIVE AIRWAY DISEASES	ADRENERGICS, INHALANTS	Selective beta-2-adrenoreceptor agonists	Non-fatal, serious adverse pneumonia events (requiring hospitalisation)	3	2447	Yes	No	No	No	Yes	Risk ratio	1.61	0.7	3.7	34	Yes	Intervention, comparator, co-intervention	Fluticasone furoate 100 mcg		No		4004, 5533, 8367, 8694, 3908
4004f	Kew	2014	Chronic obstructive pulmonary disease	Stable moderate to severe	Respiratory	Chronic lower respiratory diseases	Other chronic obstructive pulmonary disease	Fluticasone (with or without long acting beta2-agonist)	DRUGS FOR OBSTRUCTIVE AIRWAY DISEASES	ADRENERGICS, INHALANTS AND/OR OTHER DRUGS FOR OBSTRUCTIVE AIRWAY DISEASES, INHALANTS	Adrenergics in combination with corticosteroids or other drugs, excl. anticholinergics AND/OR Glucocorticoids	controls (placebo or long acting beta2-agonist)	DRUGS FOR OBSTRUCTIVE AIRWAY DISEASES	ADRENERGICS, INHALANTS	Selective beta-2-adrenoreceptor agonists	Non-fatal, serious adverse pneumonia events (requiring hospitalisation)	2	1366	Yes	No	No	No	Yes	Risk ratio	2.1	0.73	6.06	47	Yes	Intervention, comparator, co-intervention	Fluticasone furoate 50 mcg		No		4004, 5533, 8367, 8694, 3908
4004p	Kew	2014	Chronic obstructive pulmonary disease	Stable moderate to severe	Respiratory	Chronic lower respiratory diseases	Other chronic obstructive pulmonary disease	Budesonide and formoterol	DRUGS FOR OBSTRUCTIVE AIRWAY DISEASES	ADRENERGICS, INHALANTS	Adrenergics in combination with corticosteroids or other drugs, excl. anticholinergics	Formoterol	DRUGS FOR OBSTRUCTIVE AIRWAY DISEASES	ADRENERGICS, INHALANTS	Selective beta-2-adrenoreceptor agonists	Non-fatal, serious adverse pneumonia events (requiring hospitalisation)	5	5606	Yes	No	No	No	Yes	Risk ratio	1.33	0.78	2.28	30	Yes	Intervention, comparator, co-intervention	Formoterol in both groups		No		4004, 5533, 8367, 8694, 3908
4004v	Kew	2014	Chronic obstructive pulmonary disease	Stable moderate to severe	Respiratory	Chronic lower respiratory diseases	Other chronic obstructive pulmonary disease	Budesonide (with or without formoterol)	DRUGS FOR OBSTRUCTIVE AIRWAY DISEASES	ADRENERGICS, INHALANTS AND/OR OTHER DRUGS FOR OBSTRUCTIVE AIRWAY DISEASES, INHALANTS	Adrenergics in combination with corticosteroids or other drugs, excl. anticholinergics AND/OR Glucocorticoids	controls (placebo or formoterol)	DRUGS FOR OBSTRUCTIVE AIRWAY DISEASES	ADRENERGICS, INHALANTS	Selective beta-2-adrenoreceptor agonists	Non-fatal, serious adverse pneumonia events (requiring hospitalisation)	6	6217	Yes	No	No	No	Yes	Risk ratio	1.39	0.82	2.34	34	Yes	Patient characteristics	FEV1 less than 50 percent predicted		No		4004, 5533, 8367, 8694, 3908
4004t	Kew	2014	Chronic obstructive pulmonary disease	Stable moderate to severe	Respiratory	Chronic lower respiratory diseases	Other chronic obstructive pulmonary disease	Budesonide (with or without formoterol)	DRUGS FOR OBSTRUCTIVE AIRWAY DISEASES	ADRENERGICS, INHALANTS AND/OR OTHER DRUGS FOR OBSTRUCTIVE AIRWAY DISEASES, INHALANTS	Adrenergics in combination with corticosteroids or other drugs, excl. anticholinergics AND/OR Glucocorticoids	controls (placebo or formoterol)	DRUGS FOR OBSTRUCTIVE AIRWAY DISEASES	ADRENERGICS, INHALANTS	Selective beta-2-adrenoreceptor agonists	Non-fatal, serious adverse pneumonia events (requiring hospitalisation)	6	6217	Yes	No	No	No	Yes	Risk ratio	1.41	0.83	2.37	22	Yes	Study or follow-up duration	Duration less than or equal to one year		No		4004, 5533, 8367, 8694, 3908
4004h	Kew	2014	Chronic obstructive pulmonary disease	Stable moderate to severe	Respiratory	Chronic lower respiratory diseases	Other chronic obstructive pulmonary disease	Fluticasone (with or without long acting beta2-agonist)	DRUGS FOR OBSTRUCTIVE AIRWAY DISEASES	ADRENERGICS, INHALANTS AND/OR OTHER DRUGS FOR OBSTRUCTIVE AIRWAY DISEASES, INHALANTS	Adrenergics in combination with corticosteroids or other drugs, excl. anticholinergics AND/OR Glucocorticoids	controls (placebo or long acting beta2-agonist)	DRUGS FOR OBSTRUCTIVE AIRWAY DISEASES	ADRENERGICS, INHALANTS	Selective beta-2-adrenoreceptor agonists	Non-fatal, serious adverse pneumonia events (requiring hospitalisation)	2	1696	Yes	No	No	No	Yes	Risk ratio	2.38	0.87	6.51	0	Yes	Intervention, comparator, co-intervention	Fluticasone furoate 200 mcg		No		4004, 5533, 8367, 8694, 3908
4004d	Kew	2014	Chronic obstructive pulmonary disease	Stable moderate to severe	Respiratory	Chronic lower respiratory diseases	Other chronic obstructive pulmonary disease	Fluticasone (with or without long acting beta2-agonist)	DRUGS FOR OBSTRUCTIVE AIRWAY DISEASES	ADRENERGICS, INHALANTS AND/OR OTHER DRUGS FOR OBSTRUCTIVE AIRWAY DISEASES, INHALANTS	Adrenergics in combination with corticosteroids or other drugs, excl. anticholinergics AND/OR Glucocorticoids	controls (placebo or long acting beta2-agonist)	DRUGS FOR OBSTRUCTIVE AIRWAY DISEASES	ADRENERGICS, INHALANTS	Selective beta-2-adrenoreceptor agonists	Non-fatal, serious adverse pneumonia events (requiring hospitalisation)	6	3857	Yes	No	No	No	Yes	Risk ratio	1.46	0.91	2.36	0	Yes	Intervention, comparator, co-intervention	Fluticasone propionate 500 mcg (250 mcg bid)		No		4004, 5533, 8367, 8694, 3908
4004u	Kew	2014	Chronic obstructive pulmonary disease	Stable moderate to severe	Respiratory	Chronic lower respiratory diseases	Other chronic obstructive pulmonary disease	Budesonide (with or without formoterol)	DRUGS FOR OBSTRUCTIVE AIRWAY DISEASES	ADRENERGICS, INHALANTS AND/OR OTHER DRUGS FOR OBSTRUCTIVE AIRWAY DISEASES, INHALANTS	Adrenergics in combination with corticosteroids or other drugs, excl. anticholinergics AND/OR Glucocorticoids	controls (placebo or formoterol)	DRUGS FOR OBSTRUCTIVE AIRWAY DISEASES	ADRENERGICS, INHALANTS	Selective beta-2-adrenoreceptor agonists	Non-fatal, serious adverse pneumonia events (requiring hospitalisation)	1	254	No	No	No	No	Yes	Risk ratio	3.53	0.95	13.15	NA	Yes	Study or follow-up duration	Duration longer than one year		No		4004, 5533, 8367, 8694, 3908
4004w	Kew	2014	Chronic obstructive pulmonary disease	Stable moderate to severe	Respiratory	Chronic lower respiratory diseases	Other chronic obstructive pulmonary disease	Budesonide (with or without formoterol)	DRUGS FOR OBSTRUCTIVE AIRWAY DISEASES	ADRENERGICS, INHALANTS AND/OR OTHER DRUGS FOR OBSTRUCTIVE AIRWAY DISEASES, INHALANTS	Adrenergics in combination with corticosteroids or other drugs, excl. anticholinergics AND/OR Glucocorticoids	controls (placebo or formoterol)	DRUGS FOR OBSTRUCTIVE AIRWAY DISEASES	ADRENERGICS, INHALANTS	Selective beta-2-adrenoreceptor agonists	Non-fatal, serious adverse pneumonia events (requiring hospitalisation)	1	254	No	No	No	No	Yes	Risk ratio	3.53	0.95	13.15	NA	Yes	Patient characteristics	FEV1 greater than or equal to 50 percent predicted		No		4004, 5533, 8367, 8694, 3908
4004n	Kew	2014	Chronic obstructive pulmonary disease	Stable moderate to severe	Respiratory	Chronic lower respiratory diseases	Other chronic obstructive pulmonary disease	Budesonide (with or without formoterol)	DRUGS FOR OBSTRUCTIVE AIRWAY DISEASES	ADRENERGICS, INHALANTS AND/OR OTHER DRUGS FOR OBSTRUCTIVE AIRWAY DISEASES, INHALANTS	Adrenergics in combination with corticosteroids or other drugs, excl. anticholinergics AND/OR Glucocorticoids	controls (placebo or formoterol)	DRUGS FOR OBSTRUCTIVE AIRWAY DISEASES	ADRENERGICS, INHALANTS	Selective beta-2-adrenoreceptor agonists	Non-fatal, serious adverse pneumonia events (requiring hospitalisation)	7	6472	Yes	No	No	No	Yes	Risk ratio	1.62	1	2.62	28	No		Summary	Moderate	No		4004, 5533, 8367, 8694, 3908
4004o	Kew	2014	Chronic obstructive pulmonary disease	Stable moderate to severe	Respiratory	Chronic lower respiratory diseases	Other chronic obstructive pulmonary disease	Budesonide	DRUGS FOR OBSTRUCTIVE AIRWAY DISEASES	OTHER DRUGS FOR OBSTRUCTIVE AIRWAY DISEASES, INHALANTS	Glucocorticoids	placebo				Non-fatal, serious adverse pneumonia events (requiring hospitalisation)	3	867	Yes	Yes	No	Yes	No	Risk ratio	3.35821	1.10836	9.56303	0	Yes	Intervention, comparator, co-intervention	Placebo	Low	No		4004, 8367
4004r	Kew	2014	Chronic obstructive pulmonary disease	Stable moderate to severe	Respiratory	Chronic lower respiratory diseases	Other chronic obstructive pulmonary disease	Budesonide (with or without formoterol)	DRUGS FOR OBSTRUCTIVE AIRWAY DISEASES	ADRENERGICS, INHALANTS AND/OR OTHER DRUGS FOR OBSTRUCTIVE AIRWAY DISEASES, INHALANTS	Adrenergics in combination with corticosteroids or other drugs, excl. anticholinergics AND/OR Glucocorticoids	controls (placebo or formoterol)	DRUGS FOR OBSTRUCTIVE AIRWAY DISEASES	ADRENERGICS, INHALANTS	Selective beta-2-adrenoreceptor agonists	Non-fatal, serious adverse pneumonia events (requiring hospitalisation)	6	4659	Yes	Yes	No	Yes	No	Risk ratio	2.00559	1.14879	3.50654	4	Yes	Intervention, comparator, co-intervention	Budesonide 640 mcg (320 mcg bid)	Low	No		4004, 5533, 8367, 8694, 3908
4004y	Kew	2014	Chronic obstructive pulmonary disease	Stable moderate to severe	Respiratory	Chronic lower respiratory diseases	Other chronic obstructive pulmonary disease	Budesonide (with or without formoterol)	DRUGS FOR OBSTRUCTIVE AIRWAY DISEASES	ADRENERGICS, INHALANTS AND/OR OTHER DRUGS FOR OBSTRUCTIVE AIRWAY DISEASES, INHALANTS	Adrenergics in combination with corticosteroids or other drugs, excl. anticholinergics AND/OR Glucocorticoids	controls (placebo or formoterol)	DRUGS FOR OBSTRUCTIVE AIRWAY DISEASES	ADRENERGICS, INHALANTS	Selective beta-2-adrenoreceptor agonists	Non-fatal, serious adverse pneumonia events (requiring hospitalisation)	4	3515	Yes	Yes	No	Yes	No	Risk ratio	3.25526	1.21911	8.58647	0	Yes	Study quality, robustness to trial exclusion	Trials at high risk of bias removed	Low	No		4004, 5533, 8367, 8694, 3908
4004b	Kew	2014	Chronic obstructive pulmonary disease	Stable moderate to severe	Respiratory	Chronic lower respiratory diseases	Other chronic obstructive pulmonary disease	Fluticasone	DRUGS FOR OBSTRUCTIVE AIRWAY DISEASES	OTHER DRUGS FOR OBSTRUCTIVE AIRWAY DISEASES, INHALANTS	Glucocorticoids	placebo				Non-fatal, serious adverse pneumonia events (requiring hospitalisation)	11	6635	Yes	Yes	No	Yes	No	Risk ratio	1.84	1.39	2.44	0	Yes	Intervention, comparator, co-intervention	Placebo		No		4004, 8367
4004i	Kew	2014	Chronic obstructive pulmonary disease	Stable moderate to severe	Respiratory	Chronic lower respiratory diseases	Other chronic obstructive pulmonary disease	Fluticasone (with or without long acting beta2-agonist)	DRUGS FOR OBSTRUCTIVE AIRWAY DISEASES	ADRENERGICS, INHALANTS AND/OR OTHER DRUGS FOR OBSTRUCTIVE AIRWAY DISEASES, INHALANTS	Adrenergics in combination with corticosteroids or other drugs, excl. anticholinergics AND/OR Glucocorticoids	controls (placebo or long acting beta2-agonist)	DRUGS FOR OBSTRUCTIVE AIRWAY DISEASES	ADRENERGICS, INHALANTS	Selective beta-2-adrenoreceptor agonists	Non-fatal, serious adverse pneumonia events (requiring hospitalisation)	14	13078	Yes	Yes	No	Yes	No	Risk ratio	1.91	1.39	2.63	0	Yes	Study or follow-up duration	Duration less than or equal to one year		No		4004, 5533, 8367, 8694, 3908
4004c	Kew	2014	Chronic obstructive pulmonary disease	Stable moderate to severe	Respiratory	Chronic lower respiratory diseases	Other chronic obstructive pulmonary disease	Fluticasone with long acting beta2-agonist	DRUGS FOR OBSTRUCTIVE AIRWAY DISEASES	ADRENERGICS, INHALANTS	Adrenergics in combination with corticosteroids or other drugs, excl. anticholinergics	long acting beta2-agonist	DRUGS FOR OBSTRUCTIVE AIRWAY DISEASES	ADRENERGICS, INHALANTS	Selective beta-2-adrenoreceptor agonists	Non-fatal, serious adverse pneumonia events (requiring hospitalisation)	13	12869	Yes	Yes	No	Yes	No	Risk ratio	1.75	1.41	2.17	24	Yes	Intervention, comparator, co-intervention	long acting beta2-agonist in both groups		No		4004, 5533, 8367, 8694, 3908
4004j	Kew	2014	Chronic obstructive pulmonary disease	Stable moderate to severe	Respiratory	Chronic lower respiratory diseases	Other chronic obstructive pulmonary disease	Fluticasone (with or without long acting beta2-agonist)	DRUGS FOR OBSTRUCTIVE AIRWAY DISEASES	ADRENERGICS, INHALANTS AND/OR OTHER DRUGS FOR OBSTRUCTIVE AIRWAY DISEASES, INHALANTS	Adrenergics in combination with corticosteroids or other drugs, excl. anticholinergics AND/OR Glucocorticoids	controls (placebo or long acting beta2-agonist)	DRUGS FOR OBSTRUCTIVE AIRWAY DISEASES	ADRENERGICS, INHALANTS	Selective beta-2-adrenoreceptor agonists	Non-fatal, serious adverse pneumonia events (requiring hospitalisation)	3	6426	Yes	Yes	No	Yes	No	Risk ratio	1.74	1.42	2.13	0	Yes	Study or follow-up duration	Duration longer than one year		No		4004, 5533, 8367, 8694, 3908
4004e	Kew	2014	Chronic obstructive pulmonary disease	Stable moderate to severe	Respiratory	Chronic lower respiratory diseases	Other chronic obstructive pulmonary disease	Fluticasone (with or without long acting beta2-agonist)	DRUGS FOR OBSTRUCTIVE AIRWAY DISEASES	ADRENERGICS, INHALANTS AND/OR OTHER DRUGS FOR OBSTRUCTIVE AIRWAY DISEASES, INHALANTS	Adrenergics in combination with corticosteroids or other drugs, excl. anticholinergics AND/OR Glucocorticoids	controls (placebo or long acting beta2-agonist)	DRUGS FOR OBSTRUCTIVE AIRWAY DISEASES	ADRENERGICS, INHALANTS	Selective beta-2-adrenoreceptor agonists	Non-fatal, serious adverse pneumonia events (requiring hospitalisation)	9	10138	Yes	Yes	No	Yes	No	Risk ratio	1.78	1.47	2.16	0	Yes	Intervention, comparator, co-intervention	Fluticasone propionate 1000 mcg (500 mcg bid)		No		4004, 5533, 8367, 8694, 3908
4004e	Kew	2014	Chronic obstructive pulmonary disease	Stable moderate to severe	Respiratory	Chronic lower respiratory diseases	Other chronic obstructive pulmonary disease	Fluticasone (with or without long acting beta2-agonist)	DRUGS FOR OBSTRUCTIVE AIRWAY DISEASES	ADRENERGICS, INHALANTS AND/OR OTHER DRUGS FOR OBSTRUCTIVE AIRWAY DISEASES, INHALANTS	Adrenergics in combination with corticosteroids or other drugs, excl. anticholinergics AND/OR Glucocorticoids	controls (placebo or long acting beta2-agonist)	DRUGS FOR OBSTRUCTIVE AIRWAY DISEASES	ADRENERGICS, INHALANTS	Selective beta-2-adrenoreceptor agonists	Non-fatal, serious adverse pneumonia events (requiring hospitalisation)	17	19504	Yes	Yes	No	Yes	No	Risk ratio	1.76929	1.4942	2.10173	0	No		Summary	High	No		4004, 5533, 8367, 8694, 3908
4004z	Kew	2014	Chronic obstructive pulmonary disease	Stable moderate to severe	Respiratory	Chronic lower respiratory diseases	Other chronic obstructive pulmonary disease	Fluticasone (with or without long acting beta2-agonist)	DRUGS FOR OBSTRUCTIVE AIRWAY DISEASES	ADRENERGICS, INHALANTS AND/OR OTHER DRUGS FOR OBSTRUCTIVE AIRWAY DISEASES, INHALANTS	Adrenergics in combination with corticosteroids or other drugs, excl. anticholinergics AND/OR Glucocorticoids	controls (placebo or long acting beta2-agonist)	DRUGS FOR OBSTRUCTIVE AIRWAY DISEASES	ADRENERGICS, INHALANTS	Selective beta-2-adrenoreceptor agonists	Non-fatal, serious adverse pneumonia events (requiring hospitalisation)	15	16338	Yes	Yes	No	Yes	No	Risk ratio	1.80885	1.51408	2.17058	0	Yes	Study quality, robustness to trial exclusion	Trials at high risk of bias removed	High	No		4004, 5533, 8367, 8694, 3908
4004k	Kew	2014	Chronic obstructive pulmonary disease	Stable moderate to severe	Respiratory	Chronic lower respiratory diseases	Other chronic obstructive pulmonary disease	Fluticasone (with or without long acting beta2-agonist)	DRUGS FOR OBSTRUCTIVE AIRWAY DISEASES	ADRENERGICS, INHALANTS AND/OR OTHER DRUGS FOR OBSTRUCTIVE AIRWAY DISEASES, INHALANTS	Adrenergics in combination with corticosteroids or other drugs, excl. anticholinergics AND/OR Glucocorticoids	controls (placebo or long acting beta2-agonist)	DRUGS FOR OBSTRUCTIVE AIRWAY DISEASES	ADRENERGICS, INHALANTS	Selective beta-2-adrenoreceptor agonists	Non-fatal, serious adverse pneumonia events (requiring hospitalisation)	12	17211	Yes	Yes	No	Yes	No	Risk ratio	1.82	1.53	2.17	0	Yes	Patient characteristics	FEV1 recorded and known		No		4004, 5533, 8367, 8694, 3908
4004l	Kew	2014	Chronic obstructive pulmonary disease	Stable moderate to severe	Respiratory	Chronic lower respiratory diseases	Other chronic obstructive pulmonary disease	Fluticasone (with or without long acting beta2-agonist)	DRUGS FOR OBSTRUCTIVE AIRWAY DISEASES	ADRENERGICS, INHALANTS AND/OR OTHER DRUGS FOR OBSTRUCTIVE AIRWAY DISEASES, INHALANTS	Adrenergics in combination with corticosteroids or other drugs, excl. anticholinergics AND/OR Glucocorticoids	controls (placebo or long acting beta2-agonist)	DRUGS FOR OBSTRUCTIVE AIRWAY DISEASES	ADRENERGICS, INHALANTS	Selective beta-2-adrenoreceptor agonists	Non-fatal, serious adverse pneumonia events (requiring hospitalisation)	10	17133	Yes	Yes	No	Yes	No	Risk ratio	1.84	1.55	2.2	0	Yes	Patient characteristics	FEV1 less than 50 percent predicted		No		4004, 5533, 8367, 8694, 3908
8805	Kew	2015	Chronic asthma		Respiratory	Chronic lower respiratory diseases	Asthma	Macrolides	ANTIBACTERIALS FOR SYSTEMIC USE	MACROLIDES, LINCOSAMIDES AND STREPTOGRAMINS	Macrolides	Placebo				Asthma exacerbation requiring hospitalisation	2	103	Yes	No	No	No	Yes	Risk ratio	0.98	0.13	7.23	NA	No				No
8803	Kew	2015	Chronic asthma	Asthma not well-controlled on inhaled corticosteroids	Respiratory	Chronic lower respiratory diseases	Asthma	Long acting muscarinic antagonists added to inhaled corticosteroids	DRUGS FOR OBSTRUCTIVE AIRWAY DISEASES	OTHER DRUGS FOR OBSTRUCTIVE AIRWAY DISEASES, INHALANTS	Anticholinergics	long-acting beta2-agonists (LABA) added to inhaled corticosteroids (ICS)	DRUGS FOR OBSTRUCTIVE AIRWAY DISEASES	ADRENERGICS, INHALANTS	Adrenergics in combination with corticosteroids or other drugs, excl. anticholinergics	Asthma exacerbations leading to hospital	4	2022	Yes	No	No	No	Yes	Risk ratio	0.72	0.18	2.92	20	No			Very low	No		8714, 8802, 8803
8802	Kew	2016	Chronic asthma		Respiratory	Chronic lower respiratory diseases	Asthma	Long acting muscarinic antagonists and Long acting beta agonists or inhaled corticosteroids	DRUGS FOR OBSTRUCTIVE AIRWAY DISEASES	ADRENERGICS, INHALANTS AND/OR OTHER DRUGS FOR OBSTRUCTIVE AIRWAY DISEASES, INHALANTS	Adrenergics in combination with anticholinergics AND/OR Anticholinergics	LABA/ICS	DRUGS FOR OBSTRUCTIVE AIRWAY DISEASES	ADRENERGICS, INHALANTS AND/OR OTHER DRUGS FOR OBSTRUCTIVE AIRWAY DISEASES, INHALANTS	Glucocorticoids AND/OR Selective beta-2-adrenoreceptor agonists	Exacerbations requiring hospital admission	3	1191	Yes	No	No	No	Yes	Risk difference	-0.01	-0.04	0.01	0	No			Low	No		8714, 8802, 8803
4065h	Kishimoto	2013	Schizophrenia		Mental and behavioural disorders	Schizophrenia, schizotypal and delusional disorders	Schizophrenia	Sertindole	PSYCHOLEPTICS	ANTIPSYCHOTICS	Indole derivatives	First generation antipsychotics	PSYCHOLEPTICS	ANTIPSYCHOTICS	Butyrophenone derivatives	Hospitalization	1	203	No	No	Yes	No	No	Risk ratio	0.19	0.04	0.84	NA	Yes	Intervention, comparator, co-intervention	Sertindole		No
4065i	Kishimoto	2013	Schizophrenia		Mental and behavioural disorders	Schizophrenia, schizotypal and delusional disorders	Schizophrenia	Ziprasidone	PSYCHOLEPTICS	ANTIPSYCHOTICS	Indole derivatives	First generation antipsychotics	PSYCHOLEPTICS	ANTIPSYCHOTICS	Butyrophenone derivatives	Hospitalization	1	124	No	No	Yes	No	No	Risk ratio	0.3	0.11	0.87	NA	Yes	Intervention, comparator, co-intervention	Ziprasidone		No
4065c	Kishimoto	2013	Schizophrenia		Mental and behavioural disorders	Schizophrenia, schizotypal and delusional disorders	Schizophrenia	Clozapine	PSYCHOLEPTICS	ANTIPSYCHOTICS	Diazepines, oxazepines, thiazepines and oxepines	First generation antipsychotics	PSYCHOLEPTICS	ANTIPSYCHOTICS	Butyrophenone derivatives	Hospitalization	2	284	Yes	No	No	No	Yes	Risk ratio	0.63	0.22	1.76	63	Yes	Intervention, comparator, co-intervention	Clozapine		No
4065b	Kishimoto	2013	Schizophrenia		Mental and behavioural disorders	Schizophrenia, schizotypal and delusional disorders	Schizophrenia	Amisulpride	PSYCHOLEPTICS	ANTIPSYCHOTICS	Benzamides	First generation antipsychotics	PSYCHOLEPTICS	ANTIPSYCHOTICS	Butyrophenone derivatives	Hospitalization	1	152	No	No	No	No	Yes	Risk ratio	0.73	0.37	1.42	NA	Yes	Intervention, comparator, co-intervention	Amisulpride		No
4065g	Kishimoto	2013	Schizophrenia		Mental and behavioural disorders	Schizophrenia, schizotypal and delusional disorders	Schizophrenia	Risperidone	PSYCHOLEPTICS	ANTIPSYCHOTICS	Other antipsychotics	First generation antipsychotics	PSYCHOLEPTICS	ANTIPSYCHOTICS	Butyrophenone derivatives	Hospitalization	3	549	Yes	No	No	No	Yes	Risk ratio	0.71	0.47	1.08	0	Yes	Intervention, comparator, co-intervention	Risperidone		No
4065d	Kishimoto	2013	Schizophrenia		Mental and behavioural disorders	Schizophrenia, schizotypal and delusional disorders	Schizophrenia	Iloperidone	PSYCHOLEPTICS	ANTIPSYCHOTICS	Other antipsychotics	First generation antipsychotics	PSYCHOLEPTICS	ANTIPSYCHOTICS	Butyrophenone derivatives	Hospitalization	1	473	No	No	No	No	Yes	Risk ratio	1.22	0.55	2.74	NA	Yes	Intervention, comparator, co-intervention	Iloperidone		No
4065e	Kishimoto	2013	Schizophrenia		Mental and behavioural disorders	Schizophrenia, schizotypal and delusional disorders	Schizophrenia	Olanzapine	PSYCHOLEPTICS	ANTIPSYCHOTICS	Diazepines, oxazepines, thiazepines and oxepines	First generation antipsychotics	PSYCHOLEPTICS	ANTIPSYCHOTICS	Butyrophenone derivatives	Hospitalization	4	960	Yes	No	No	No	Yes	Risk ratio	0.77	0.56	1.05	0	Yes	Intervention, comparator, co-intervention	Olanzapine		No
4065f	Kishimoto	2013	Schizophrenia		Mental and behavioural disorders	Schizophrenia, schizotypal and delusional disorders	Schizophrenia	Quetiapine	PSYCHOLEPTICS	ANTIPSYCHOTICS	Diazepines, oxazepines, thiazepines and oxepines	First generation antipsychotics	PSYCHOLEPTICS	ANTIPSYCHOTICS	Butyrophenone derivatives	Hospitalization	1	124	No	No	No	No	Yes	Risk ratio	1.07	0.56	2.05	NA	Yes	Intervention, comparator, co-intervention	Quetiapine		No
4065a	Kishimoto	2013	Schizophrenia		Mental and behavioural disorders	Schizophrenia, schizotypal and delusional disorders	Schizophrenia	Second generation antipsychotics	PSYCHOLEPTICS	ANTIPSYCHOTICS	Benzamides AND/OR Diazepines, oxazepines, thiazepines and oxepines AND/OR Indole derivatives AND/OR Other antipsychotics	First generation antipsychotics	PSYCHOLEPTICS	ANTIPSYCHOTICS	Butyrophenone derivatives	Hospitalization	12	2869	Yes	Yes	Yes	No	No	Risk ratio	0.72	0.58	0.9	18	No		Summary	Moderate	No
4067c	Kishimoto	2014	Schizophrenia		Mental and behavioural disorders	Schizophrenia, schizotypal and delusional disorders	Schizophrenia	Olanzapine long acting injectable	PSYCHOLEPTICS	ANTIPSYCHOTICS	Diazepines, oxazepines, thiazepines and oxepines	Oral antipsychotic drugs	PSYCHOLEPTICS	ANTIPSYCHOTICS	Diazepines, oxazepines, thiazepines and oxepines	Hospitalization	1	524	No	No	No	No	Yes	Risk ratio	0.82	0.46	1.45	NA	Yes	Intervention, comparator, co-intervention	Olanzapine long acting injectable		No		4067, 4505
4067e	Kishimoto	2014	Schizophrenia		Mental and behavioural disorders	Schizophrenia, schizotypal and delusional disorders	Schizophrenia	Zuclopenthixol depot	PSYCHOLEPTICS	ANTIPSYCHOTICS	Thioxanthene derivatives	Oral antipsychotic drugs	PSYCHOLEPTICS	ANTIPSYCHOTICS	Thioxanthene derivatives	Hospitalization	1	46	No	No	No	No	Yes	Risk ratio	1.28	0.56	2.93	NA	Yes	Intervention, comparator, co-intervention	Zuclopenthixol depot		No		4067, 4505
4067d	Kishimoto	2014	Schizophrenia		Mental and behavioural disorders	Schizophrenia, schizotypal and delusional disorders	Schizophrenia	Risperidone long acting injectable	PSYCHOLEPTICS	ANTIPSYCHOTICS	Other antipsychotics	Oral antipsychotic drugs	PSYCHOLEPTICS	ANTIPSYCHOTICS	Diazepines, oxazepines, thiazepines and oxepines AND/OR Other antipsychotics	Hospitalization	4	1529	Yes	No	No	No	Yes	Risk ratio	0.89	0.66	1.2	61	Yes	Intervention, comparator, co-intervention	Risperidone long acting injectable		No		4067, 4505
4067b	Kishimoto	2014	Schizophrenia		Mental and behavioural disorders	Schizophrenia, schizotypal and delusional disorders	Schizophrenia	Fluphenazine depot	PSYCHOLEPTICS	ANTIPSYCHOTICS	Phenothiazines with piperazine structure	Oral antipsychotic drugs	PSYCHOLEPTICS	ANTIPSYCHOTICS	Diphenylbutylpiperidine derivatives AND/OR Phenothiazines with piperazine structure	Hospitalization	4	197	Yes	Yes	Yes	No	No	Risk ratio	0.82	0.67	0.99	0	Yes	Intervention, comparator, co-intervention	Fluphenazine depot	Low	No		4067, 4505
4067f	Kishimoto	2014	Schizophrenia		Mental and behavioural disorders	Schizophrenia, schizotypal and delusional disorders	Schizophrenia	First generation long acting antipsychotics	PSYCHOLEPTICS	ANTIPSYCHOTICS	Phenothiazines with piperazine structure AND/OR Thioxanthene derivatives	Oral antipsychotic drugs	PSYCHOLEPTICS	ANTIPSYCHOTICS	Diazepines, oxazepines, thiazepines and oxepines AND/OR Other antipsychotics	Hospitalization	5	243	Yes	No	No	No	Yes	Risk ratio	0.84	0.69	1.01	0	Yes	Intervention, comparator, co-intervention	Medication class		No		4067, 4505
4067g	Kishimoto	2014	Schizophrenia		Mental and behavioural disorders	Schizophrenia, schizotypal and delusional disorders	Schizophrenia	Second generation long acting antipsychotics	PSYCHOLEPTICS	ANTIPSYCHOTICS	Diazepines, oxazepines, thiazepines and oxepines AND/OR Other antipsychotics	Oral antipsychotic drugs	PSYCHOLEPTICS	ANTIPSYCHOTICS	Diphenylbutylpiperidine derivatives AND/OR Phenothiazines with piperazine structure AND/OR Thioxanthene derivatives	Hospitalization	5	2098	Yes	No	No	No	Yes	Risk ratio	0.91	0.74	1.12	29	Yes	Intervention, comparator, co-intervention	Medication class		No		4067, 4505
4067a	Kishimoto	2014	Schizophrenia		Mental and behavioural disorders	Schizophrenia, schizotypal and delusional disorders	Schizophrenia	Long acting injectable antipsychotics	PSYCHOLEPTICS	ANTIPSYCHOTICS	Diazepines, oxazepines, thiazepines and oxepines AND/OR Other antipsychotics AND/OR Phenothiazines with piperazine structure AND/OR Thioxanthene derivatives	Oral antipsychotic drugs	PSYCHOLEPTICS	ANTIPSYCHOTICS	Diazepines, oxazepines, thiazepines and oxepines AND/OR Diphenylbutylpiperidine derivatives AND/OR Other antipsychotics AND/OR Phenothiazines with piperazine structure AND/OR Thioxanthene derivatives	Hospitalization	10	2296	Yes	No	No	No	Yes	Risk ratio	0.88	0.75	1.03	23	No		Summary		No		4067, 4505
4123k	Komossa	2013	Schizophrenia		Mental and behavioural disorders	Schizophrenia, schizotypal and delusional disorders	Schizophrenia	Olanzapine	PSYCHOLEPTICS	ANTIPSYCHOTICS	Diazepines, oxazepines, thiazepines and oxepines	Ziprasidon	PSYCHOLEPTICS	ANTIPSYCHOTICS	Indole derivatives	Service use - number of patients re-hospitalised: long term	1	521	No	No	No	No	Yes	Risk difference	-0.07	-0.13	0	Not applicable	Yes	Study or follow-up duration	Long term		No		4123
4123j	Komossa	2013	Schizophrenia		Mental and behavioural disorders	Schizophrenia, schizotypal and delusional disorders	Schizophrenia	Olanzapine	PSYCHOLEPTICS	ANTIPSYCHOTICS	Diazepines, oxazepines, thiazepines and oxepines	Ziprasidon	PSYCHOLEPTICS	ANTIPSYCHOTICS	Indole derivatives	Service use - number of patients re-hospitalised: medium term	1	245	No	No	No	No	Yes	Risk difference	-0.05	-0.13	0.04	Not applicable	Yes	Study or follow-up duration	Medium term		No		4123
4123i	Komossa	2013	Schizophrenia		Mental and behavioural disorders	Schizophrenia, schizotypal and delusional disorders	Schizophrenia	Olanzapine	PSYCHOLEPTICS	ANTIPSYCHOTICS	Diazepines, oxazepines, thiazepines and oxepines	Ziprasidon	PSYCHOLEPTICS	ANTIPSYCHOTICS	Indole derivatives	Service use - number of patients re-hospitalised	2	766	Yes	Yes	Yes	No	No	Risk difference	-0.06	-0.01	-0.11	0	No		Summary	Moderate	No		4123
4123f	Komossa	2013	Schizophrenia		Mental and behavioural disorders	Schizophrenia, schizotypal and delusional disorders	Schizophrenia	Olanzapine	PSYCHOLEPTICS	ANTIPSYCHOTICS	Diazepines, oxazepines, thiazepines and oxepines	Risperidone	PSYCHOLEPTICS	ANTIPSYCHOTICS	Other antipsychotics	Service use - number of patients re-hospitalised- short term	1	76	No	No	No	No	Yes	Risk ratio	0.74	0.23	2.42	NA	Yes	Study or follow-up duration	Short term		No		4123
4123c	Komossa	2013	Schizophrenia		Mental and behavioural disorders	Schizophrenia, schizotypal and delusional disorders	Schizophrenia	Olanzapine	PSYCHOLEPTICS	ANTIPSYCHOTICS	Diazepines, oxazepines, thiazepines and oxepines	Quetiapin	PSYCHOLEPTICS	ANTIPSYCHOTICS	Diazepines, oxazepines, thiazepines and oxepines	Service use - number of patients re-hospitalised: medium term	1	203	No	No	No	No	Yes	Risk ratio	0.56	0.28	1.08	NA	Yes	Study or follow-up duration	Medium term		No		4123
4123g	Komossa	2013	Schizophrenia		Mental and behavioural disorders	Schizophrenia, schizotypal and delusional disorders	Schizophrenia	Olanzapine	PSYCHOLEPTICS	ANTIPSYCHOTICS	Diazepines, oxazepines, thiazepines and oxepines	Risperidone	PSYCHOLEPTICS	ANTIPSYCHOTICS	Other antipsychotics	Service use - number of patients re-hospitalised- medium term	1	212	No	No	No	No	Yes	Risk ratio	0.72	0.36	1.45	NA	Yes	Study or follow-up duration	Medium term		No		4123
4123d	Komossa	2013	Schizophrenia		Mental and behavioural disorders	Schizophrenia, schizotypal and delusional disorders	Schizophrenia	Olanzapine	PSYCHOLEPTICS	ANTIPSYCHOTICS	Diazepines, oxazepines, thiazepines and oxepines	Quetiapin	PSYCHOLEPTICS	ANTIPSYCHOTICS	Diazepines, oxazepines, thiazepines and oxepines	Service use: Number of patients re-hospitalised - long term	1	673	No	No	Yes	No	No	Risk ratio	0.56	0.39	0.81	NA	Yes	Study or follow-up duration	Long term		No		4123
4123b	Komossa	2013	Schizophrenia		Mental and behavioural disorders	Schizophrenia, schizotypal and delusional disorders	Schizophrenia	Olanzapine	PSYCHOLEPTICS	ANTIPSYCHOTICS	Diazepines, oxazepines, thiazepines and oxepines	Quetiapin	PSYCHOLEPTICS	ANTIPSYCHOTICS	Diazepines, oxazepines, thiazepines and oxepines	Service use - number of patients re-hospitalised	2	876	Yes	Yes	Yes	No	No	Risk ratio	0.56	0.41	0.77	0	No		Summary	Moderate	No		4123
4123h	Komossa	2013	Schizophrenia		Mental and behavioural disorders	Schizophrenia, schizotypal and delusional disorders	Schizophrenia	Olanzapine	PSYCHOLEPTICS	ANTIPSYCHOTICS	Diazepines, oxazepines, thiazepines and oxepines	Risperidone	PSYCHOLEPTICS	ANTIPSYCHOTICS	Other antipsychotics	Service use - number of patients re-hospitalised- long term	1	677	No	No	No	No	Yes	Risk ratio	0.76	0.51	1.12	NA	Yes	Study or follow-up duration	Long term		No		4123
4123e	Komossa	2013	Schizophrenia		Mental and behavioural disorders	Schizophrenia, schizotypal and delusional disorders	Schizophrenia	Olanzapine	PSYCHOLEPTICS	ANTIPSYCHOTICS	Diazepines, oxazepines, thiazepines and oxepines	Risperidone	PSYCHOLEPTICS	ANTIPSYCHOTICS	Other antipsychotics	Service use - number of patients re-hospitalised	3	965	Yes	No	No	No	Yes	Risk ratio	0.75	0.54	1.04	0	No		Summary		No		4123
4123a	Komossa	2013	Schizophrenia		Mental and behavioural disorders	Schizophrenia, schizotypal and delusional disorders	Schizophrenia	Olanzapine	PSYCHOLEPTICS	ANTIPSYCHOTICS	Diazepines, oxazepines, thiazepines and oxepines	Clozapine	PSYCHOLEPTICS	ANTIPSYCHOTICS	Diazepines, oxazepines, thiazepines and oxepines	Service use: Number of patients re-hospitalised - long term	1	980	No	Yes	No	Yes	No	Risk ratio	1.28	1.02	1.61	0	No				No		4123	Olanzapine vs. Clozapine
4206a	Kuenzli	2010	Heart failure	Congestive heart failure with left ventricular dysfunction	Circulatory	Other forms of heart disease	Heart failure	Angiotensin II receptor blocker and angiotensin converting enzyme inhibitor	AGENTS ACTING ON THE RENIN-ANGIOTENSIN SYSTEM	ACE INHIBITORS, PLAIN AND/OR ANGIOTENSIN II ANTAGONISTS, PLAIN	ACE inhibitors, plain AND/OR Angiotensin II antagonists, plain	Angiotensin converting enzyme inhibitor	AGENTS ACTING ON THE RENIN-ANGIOTENSIN SYSTEM	ACE INHIBITORS, PLAIN	ACE inhibitors, plain	Rehospitalizations for heart failure	6	17895	Yes	Yes	Yes	No	No	Risk ratio	0.81	0.72	0.91	57	No		Summary	Moderate	No		3781, 4206, 4838, 8916, 3275	28 of the 30 comparisons were sensitivity analysis with no reported effect estimates and mostly showing no qualitative differences in outcomes. Any analysis with qualitatively different findings or with reported effect estimates are listed in this sheet. There were no qualitative differences in summary estimates for any outcomes of trials with and without concealed treatment allocation, double-bl…
4206c	Kuenzli	2010	Heart failure	Congestive heart failure with left ventricular dysfunction	Circulatory	Other forms of heart disease	Heart failure	Angiotensin II receptor blocker and angiotensin converting enzyme inhibitor	AGENTS ACTING ON THE RENIN-ANGIOTENSIN SYSTEM	ACE INHIBITORS, PLAIN AND/OR ANGIOTENSIN II ANTAGONISTS, PLAIN	ACE inhibitors, plain AND/OR Angiotensin II antagonists, plain	Angiotensin converting enzyme inhibitor	AGENTS ACTING ON THE RENIN-ANGIOTENSIN SYSTEM	ACE INHIBITORS, PLAIN	ACE inhibitors, plain	Rehospitalizations for heart failure	4	8049	Yes	Yes	Yes	No	No	Risk ratio	0.81	0.72	0.91	23	Yes	Patient characteristics	Excluding 2 trials with only acute myocardial infarction patients	Moderate	No		3781, 4206, 4838, 8916, 3275	28 of the 30 comparisons were sensitivity analysis with no reported effect estimates and mostly showing no qualitative differences in outcomes. Any analysis with qualitatively different findings or with reported effect estimates are listed in this sheet. There were no qualitative differences in summary estimates for any outcomes of trials with and without concealed treatment allocation, double-bl…
4206d	Kuenzli	2010	Heart failure	Congestive heart failure with left ventricular dysfunction	Circulatory	Other forms of heart disease	Heart failure	Angiotensin II receptor blocker and angiotensin converting enzyme inhibitor	AGENTS ACTING ON THE RENIN-ANGIOTENSIN SYSTEM	ACE INHIBITORS, PLAIN AND/OR ANGIOTENSIN II ANTAGONISTS, PLAIN	ACE inhibitors, plain AND/OR Angiotensin II antagonists, plain	Angiotensin converting enzyme inhibitor	AGENTS ACTING ON THE RENIN-ANGIOTENSIN SYSTEM	ACE INHIBITORS, PLAIN	ACE inhibitors, plain	Rehospitalizations for heart failure	unclear	unclear	Yes	Yes	Yes	No	No	Risk ratio	0.8	0.73	0.87	0	Yes	Intervention, comparator, co-intervention	Trials achieving angiotensin receptor blocker target doses	Cannot complete grade and NNT	No		3781, 4206, 4838, 8916, 3275	28 of the 30 comparisons were sensitivity analysis with no reported effect estimates and mostly showing no qualitative differences in outcomes. Any analysis with qualitatively different findings or with reported effect estimates are listed in this sheet. There were no qualitative differences in summary estimates for any outcomes of trials with and without concealed treatment allocation, double-bl…
4206b	Kuenzli	2010	Heart failure	Congestive heart failure with left ventricular dysfunction	Circulatory	Other forms of heart disease	Heart failure	Angiotensin II receptor blocker and angiotensin converting enzyme inhibitor	AGENTS ACTING ON THE RENIN-ANGIOTENSIN SYSTEM	ACE INHIBITORS, PLAIN AND/OR ANGIOTENSIN II ANTAGONISTS, PLAIN	ACE inhibitors, plain AND/OR Angiotensin II antagonists, plain	Angiotensin converting enzyme inhibitor	AGENTS ACTING ON THE RENIN-ANGIOTENSIN SYSTEM	ACE INHIBITORS, PLAIN	ACE inhibitors, plain	Rehospitalizations for any reason	5	17790	Yes	No	No	No	Yes	Risk ratio	0.92	0.82	1.05	91	No		Summary		No		3781, 4206, 4838, 8916, 3275	28 of the 30 comparisons were sensitivity analysis with no reported effect estimates and mostly showing no qualitative differences in outcomes. Any analysis with qualitatively different findings or with reported effect estimates are listed in this sheet. There were no qualitative differences in summary estimates for any outcomes of trials with and without concealed treatment allocation, double-bl…
8815a	Kumar	2014	Patients receiving day surgery		Factors influencing health status and contact with health services	Persons encountering health services for specific procedures and health care	Other medical care	total intravenous anaesthesia using propofol	ANESTHETICS	ANESTHETICS, GENERAL	Other general anesthetics	inhalational agents sevoflurane or desflurane	ANESTHETICS	ANESTHETICS, GENERAL	Halogenated hydrocarbons	Unplanned admission after planned day surgery- all causes	5	556	Yes	Yes	Yes	No	No	Risk ratio	0.351644	0.140872	0.91059	0	No		Summary	Low	No
8815b	Kumar	2014	Patients receiving day surgery		Factors influencing health status and contact with health services	Persons encountering health services for specific procedures and health care	Other medical care	propofol total intravenous anaesthesia	ANESTHETICS	ANESTHETICS, GENERAL	Other general anesthetics	inhalational agents sevoflurane or desflurane	ANESTHETICS	ANESTHETICS, GENERAL	Halogenated hydrocarbons	unplanned admission after planned day surgery- anaesthetic causes (pain, PONV, respiratory depression)	4	504	Yes	No	No	No	Yes	Risk ratio	0.44	0.15	1.27	0	No		Summary		No
4239	Kuswardhani	2011	Acute myocardial infarction		Circulatory	Ischaemic heart diseases	Acute myocardial infarction	Bone Marrow-derived Stem Cells	Not otherwise specified	Not otherwise specified	Not otherwise specified	Placebo				Re-hospitalisation for heart failure	3	324	Yes	No	No	No	Yes	Risk ratio	0.39	0.08	1.85	0	No				No		3879, 8771, 8769, 8770, 4239
4260	La Mantia	2010	Multiple sclerosis		Nervous system	Demyelinating diseases of the central nervous system	Multiple sclerosis	Glatiramer acetate	IMMUNOSTIMULANTS	IMMUNOSTIMULANTS	Other immunostimulants	Placebo				hospitalisation	2	489	Yes	Yes	Yes	No	No	Risk ratio	0.6	0.4	0.91	0	No			Moderate	No
4362	Lasserson	2011	Chronic Asthma		Respiratory	Chronic lower respiratory diseases	Asthma	Long acting beta agonists with inhaled corticosteroids	DRUGS FOR OBSTRUCTIVE AIRWAY DISEASES	ADRENERGICS, INHALANTS	Adrenergics in combination with corticosteroids or other drugs, excl. anticholinergics	fixed dose combination budesonide and formoterol	DRUGS FOR OBSTRUCTIVE AIRWAY DISEASES	ADRENERGICS, INHALANTS	Adrenergics in combination with corticosteroids or other drugs, excl. anticholinergics	Exacerbations of asthma requiring hospital admission	4	4879	Yes	No	No	No	Yes	Risk ratio	1.29	0.68	2.47	0	No			Moderate	No		2095, 3639, 3640, 4362, 5611, 6795, 8681
8817c	Le	2016	Previous myocardial infarction	post AMI with Killip scores between I and IV and indicated at least one assessment criteria	Circulatory	Ischaemic heart diseased	Chronic ischaemic heart disease	Aldosterone Antagonists	DIURETICS	POTASSIUM-SPARING AGENTS	Aldosterone antagonists	control/placebo				All-cause hospitalization	3	6760	Yes	No	No	No	Yes	Risk ratio	0.63	0.19	2.05	29	Yes	Patient characteristics	Myocardial infarction		No		2304, 8817, 8916
8817f	Le	2016	Previous myocardial infarction	post AMI with Killip scores between I and IV and indicated at least one assessment criteria.	Circulatory	Ischaemic heart diseased	Chronic ischaemic heart disease	Aldosterone Antagonists	DIURETICS	POTASSIUM-SPARING AGENTS	Aldosterone antagonists	control/placebo				Cardiovascular hospitalization	3	7690	Yes	No	No	No	Yes	Risk ratio	0.8	0.47	1.35	31	Yes	Patient characteristics	myocardial infarction		No		2304, 8817, 8916
8817e	Le	2016	Heart failure	Heart failure with left ventricular dysfunction (NYHA 1 to 4)	Circulatory	Other forms of heart disease	Heart failure	Aldosterone antagonists	DIURETICS	POTASSIUM-SPARING AGENTS	Aldosterone antagonists	control/placebo				Cardiovascular hospitalization	9	9040	Yes	Yes	Yes	No	No	Risk ratio	0.79	0.68	0.91	49	Yes	Patient characteristics	Heart failure	Low	No		2304, 8742, 8817, 8916, 8922
8817d	Le	2016	heart failure and/or a previous acute myocardial infarction	heart failure with left ventricular dysfunction (NYHA 1 to 4) AND OR post AMI with Killip scores between I and IV and indicated at least one assessment criteria	Circulatory	Ischaemic heart diseases AND/OR Other forms of heart disease	Chronic ischaemic heart disease AND/OR Heart failure	Aldosterone Antagonists	DIURETICS	POTASSIUM-SPARING AGENTS	Aldosterone antagonists	control/placebo				Cardiovascular hospitalization	12	16730	Yes	Yes	Yes	No	No	Risk ratio	0.82	0.72	0.92	51	No		Summary	Low	No		2304, 8817, 8916
8817b	Le	2016	Heart failure	Heart failure with left ventricular dysfunction (NYHA 1 to 4)	Circulatory	Other forms of heart disease	Heart failure	Aldosterone antagonists	DIURETICS	POTASSIUM-SPARING AGENTS	Aldosterone antagonists	control/placebo				All-cause hospitalization	9	9026	Yes	Yes	Yes	No	No	Risk ratio	0.91	0.86	0.96	17	Yes	Patient characteristics	Heart failure		No		2304, 8742, 8817, 8916, 8922
8817a	Le	2016	heart failure and/or a previous acute myocardial infarction	heart failure with left ventricular dysfunction (NYHA 1 to 4) AND OR post AMI with Killip scores between I and IV and indicated at least one assessment criteria	Circulatory	Ischaemic heart diseases AND/OR Other forms of heart disease	Chronic ischaemic heart disease AND/OR Heart failure	Aldosterone Antagonists	DIURETICS	POTASSIUM-SPARING AGENTS	Aldosterone antagonists	placebo				All-cause hospitalization	13	15786	Yes	Yes	Yes	No	No	Risk ratio	0.93	0.88	0.98	35	No		Summary	Moderate	No		2304, 8817, 8916
4505	Leucht	2011	Schizophrenia		Mental and behavioural disorders	Schizophrenia, schizotypal and delusional disorders	Schizophrenia	Depot antipsychotic drugs	PSYCHOLEPTICS	ANTIPSYCHOTICS	Diazepines, oxazepines, thiazepines and oxepines AND/OR Other antipsychotics AND/OR Phenothiazines with piperazine structure AND/OR Thioxanthene derivatives	Oral antipsychotic drugs	PSYCHOLEPTICS	ANTIPSYCHOTICS	Diazepines, oxazepines, thiazepines and oxepines AND/OR Diphenylbutylpiperidine derivatives	rehospitalisation due to worsening of psychopathology	7	1476	Yes	No	No	No	Yes	Risk ratio	0.78	0.57	1.05	42	No		.		No		4067, 4505
4508c	Leucht	2012	Schizophrenia		Mental and behavioural disorders	Schizophrenia, schizotypal and delusional disorders	Schizophrenia	Maintenance treatment with antipsychotic drugs	PSYCHOLEPTICS	ANTIPSYCHOTICS	Butyrophenone derivatives AND/OR Phenothiazines with aliphatic side-chain AND/OR Phenothiazines with piperazine structure	placebo/no treatment				Service use: number of participants rehospitalised: 4 to 6 months	3	109	Yes	Yes	Yes	No	No	Risk ratio	0.08	0.01	0.42	0	Yes	Study or follow-up duration	4 to 6 months		No		6806, 4508
4508b	Leucht	2012	Schizophrenia		Mental and behavioural disorders	Schizophrenia, schizotypal and delusional disorders	Schizophrenia	Maintenance treatment with antipsychotic drugs	PSYCHOLEPTICS	ANTIPSYCHOTICS	Phenothiazines with piperazine structure	placebo/no treatment				Service use: number of participants rehospitalised: 1 up to 3 months	2	55	Yes	No	No	No	Yes	Risk ratio	0.42	0.04	4.06	NA	Yes	Study or follow-up duration	1 to 3 months		No		6806, 4508
4508d	Leucht	2012	Schizophrenia		Mental and behavioural disorders	Schizophrenia, schizotypal and delusional disorders	Schizophrenia	Maintenance treatment with antipsychotic drugs	PSYCHOLEPTICS	ANTIPSYCHOTICS	Diazepines, oxazepines, thiazepines and oxepines AND/OR Other antipsychotics AND/OR Phenothiazines with aliphatic side-chain AND/OR Phenothiazines with piperazine structure AND/OR Thioxanthene derivatives	placebo/no treatment				Service use: number of participants rehospitalised: 7 to 12 months	8	1295	Yes	Yes	Yes	No	No	Risk ratio	0.32	0.18	0.57	50	Yes	Study or follow-up duration	7 to 12 months		No		6806, 4508
4508a	Leucht	2012	Schizophrenia		Mental and behavioural disorders	Schizophrenia, schizotypal and delusional disorders	Schizophrenia	Maintenance treatment with antipsychotic drugs	PSYCHOLEPTICS	ANTIPSYCHOTICS	Butyrophenone derivatives AND/OR Diazepines, oxazepines, thiazepines and oxepines AND/OR Other antipsychotics AND/OR Phenothiazines with aliphatic side-chain AND/OR Phenothiazines with piperazine structure AND/OR Thioxanthene derivatives	Placebo AND OR No treatment				Service use: number of participants rehospitalised (1-24 months follow-up)	16	2090	Yes	Yes	Yes	No	No	Risk ratio	0.38	0.27	0.55	45	No			High	No		6806, 4508
4508e	Leucht	2012	Schizophrenia		Mental and behavioural disorders	Schizophrenia, schizotypal and delusional disorders	Schizophrenia	Maintenance treatment with antipsychotic drugs	PSYCHOLEPTICS	ANTIPSYCHOTICS	Diazepines, oxazepines, thiazepines and oxepines AND/OR Other antipsychotics AND/OR Phenothiazines with aliphatic side-chain AND/OR Thioxanthene derivatives	placebo/no treatment				Service use: number of participants rehospitalised: >12 months	3	631	Yes	Yes	Yes	No	No	Risk ratio	0.56	0.44	0.7	0	Yes	Study or follow-up duration	13 to 24 months		No		6806, 4508
4518	Levy	2010	Post-operative laparoscopic colorectal surgery		Factors influencing health status and contact with health services	Persons encountering health services for specific procedures and health care	Other surgical follow-up care	Patient controlled analgesia	ANALGESICS	OPIOIDS		Epidural	ANESTHETICS	ANESTHETICS, GENERAL AND/OR ANESTHETICS, LOCAL	Amides AND/OR Opioid anesthetics	re-admissions	2	88	Yes	No	No	No	Yes	Risk ratio	0.56	0.12	2.65	0	No		.		No
8822	Li	2016	Non-insulin-dependent diabetes mellitus		Endocrine, nutritional and metabolic diseases	Diabetes mellitus	Non-insulin-dependent diabetes mellitus	Dipeptidyl peptidase 4 (DPP-4) inhibitors	DRUGS USED IN DIABETES	BLOOD GLUCOSE LOWERING DRUGS, EXCL. INSULINS	Dipeptidyl peptidase 4 (DPP-4) inhibitors	placebo (4 trials) or glimepiride (1 trial)	DRUGS USED IN DIABETES	BLOOD GLUCOSE LOWERING DRUGS, EXCL. INSULINS	Sulfonylureas	Hospitalisation for heart failure	5	37028	Yes	No	No	No	Yes	Risk ratio	1.13	1	1.26	0	No		.		No
4577	Liew	2014	Heart failure	Systolic heart failure	Circulatory	Other forms of heart disease	Heart failure	Warfarin	ANTITHROMBOTIC AGENTS	ANTITHROMBOTIC AGENTS	Vitamin K antagonists	antiplatelet therapy	ANTITHROMBOTIC AGENTS	ANTITHROMBOTIC AGENTS	Platelet aggregation inhibitors excl. heparin	hospitalization due to worsening heart failure	4	4187	Yes	No	No	No	Yes	Risk ratio	0.84	0.55	1.3	76	No		.		No		4577
4615g	Lipinski	2009	Heart failure	Reduced ejection fration (less than or equal to 45%) or heart failure hospitalisation in past year	Circulatory	Other forms of heart disease	Heart failure	Simvastatin	LIPID MODIFYING AGENTS	LIPID MODIFYING AGENTS, PLAIN	HMG CoA reductase inhibitors	placebo				hospitalizations for worsening heart failure	1	51	No	No	No	No	Yes	Risk ratio	1.13	0.07	19.12	NA	Yes				No		4615, 8604, 8729, 8826
4615b	Lipinski	2009	Heart failure	Reduced ejection fration (less than or equal to 45%) or heart failure hospitalisation in past year	Circulatory	Other forms of heart disease	Heart failure	Atorvastatin	LIPID MODIFYING AGENTS	LIPID MODIFYING AGENTS, PLAIN	HMG CoA reductase inhibitors	placebo				hospitalizations for cardiovascular causes	1	38	No	No	No	No	Yes	Risk ratio	0.41	0.08	1.95	NA	Yes				No		4615, 8604, 8729, 8826
4615e	Lipinski	2009	Heart failure	Reduced ejection fration (less than or equal to 45%) or heart failure hospitalisation in past year	Circulatory	Other forms of heart disease	Heart failure	Atorvastatin	LIPID MODIFYING AGENTS	LIPID MODIFYING AGENTS, PLAIN	HMG CoA reductase inhibitors	placebo				Hospitalizations for worsening heart failure	6	472	Yes	Yes	Yes	No	No	Risk ratio	0.372572	0.233214	0.571039	0	Yes			Very low	No		4615, 8604, 8729, 8826
4615d	Lipinski	2009	Heart failure	Reduced ejection fration (less than or equal to 45%) or heart failure hospitalisation in past year	Circulatory	Other forms of heart disease	Heart failure	Statin	LIPID MODIFYING AGENTS	LIPID MODIFYING AGENTS, PLAIN	HMG CoA reductase inhibitors	placebo				Hospitalizations for worsening heart failure	10	10193	Yes	Yes	Yes	No	No	Risk ratio	0.731385	0.572846	0.923487	64	No			Low	No		4615, 8604, 8729, 8826
4615f	Lipinski	2009	Heart failure	Reduced ejection fration (less than or equal to 45%) or heart failure hospitalisation in past year	Circulatory	Other forms of heart disease	Heart failure	Rosuvastatin	LIPID MODIFYING AGENTS	LIPID MODIFYING AGENTS, PLAIN	HMG CoA reductase inhibitors	placebo				hospitalizations for worsening heart failure	3	9670	Yes	No	No	No	Yes	Risk ratio	0.94	0.84	1.05	23	Yes				No		4615, 8604, 8729, 8826
4615a	Lipinski	2009	Heart failure	Reduced ejection fration (less than or equal to 45%) or heart failure hospitalisation in past year	Circulatory	Other forms of heart disease	Heart failure	Statin	LIPID MODIFYING AGENTS	LIPID MODIFYING AGENTS, PLAIN	HMG CoA reductase inhibitors	placebo				hospitalizations for cardiovascular causes	3	9623	Yes	No	No	No	Yes	Risk ratio	0.92	0.85	1	0	No				No		4615, 8604, 8729, 8826
4615c	Lipinski	2009	Heart failure	Reduced ejection fration (less than or equal to 45%) or heart failure hospitalisation in past year	Circulatory	Other forms of heart disease	Heart failure	Rosuvastatin	LIPID MODIFYING AGENTS	LIPID MODIFYING AGENTS, PLAIN	HMG CoA reductase inhibitors	placebo				hospitalizations for cardiovascular causes	2	9585	Yes	No	No	No	Yes	Risk ratio	0.92	0.85	1	0	Yes				No		4615, 8604, 8729, 8826
8826d	Liu	2014	Heart failure	Reduced ejection fraction (less than or equal to 30%)	Circulatory	Other forms of heart disease	Heart failure	Lipophilic statin	LIPID MODIFYING AGENTS	LIPID MODIFYING AGENTS, PLAIN	HMG CoA reductase inhibitors	placebo or no statin				Hospitalisation for worsening heart failure	unclear	unclear	Yes	No	No	No	Yes	Risk ratio	0.24	0.04	1.41	0	Yes	Patient characteristics	Baseline left ventricular ejection fraction less than or equal to 30%		No		4615, 8604, 8729, 8826	In sensitivity analysis, the RRs were similar without great fluctuation, confirming the stability of the present study.
8826f	Liu	2014	Heart failure		Circulatory	Other forms of heart disease	Heart failure	Lipophilic statin	LIPID MODIFYING AGENTS	LIPID MODIFYING AGENTS, PLAIN	HMG CoA reductase inhibitors	placebo or no statin				Hospitalisation for worsening heart failure	unclear	unclear	Yes	No	No	No	Yes	Risk ratio	0.45	0.13	1.52	0	Yes	Study or follow-up duration	Less than 12 months		No		4615, 8604, 8729, 8826	In sensitivity analysis, the RRs were similar without great fluctuation, confirming the stability of the present study.
8826j	Liu	2014	Heart failure	Ischemic aetiology	Circulatory	Other forms of heart disease	Heart failure	Lipophilic statin	LIPID MODIFYING AGENTS	LIPID MODIFYING AGENTS, PLAIN	HMG CoA reductase inhibitors	placebo or no statin				Hospitalisation for worsening heart failure	1	unclear	No	No	Yes	No	No	Risk ratio	0.29	0.15	0.47	NA	Yes	Patient characteristics	Ischaemic		No		4615, 8604, 8729, 8826	In sensitivity analysis, the RRs were similar without great fluctuation, confirming the stability of the present study.
8826c	Liu	2014	Heart failure	Greater than 60 years old	Circulatory	Other forms of heart disease	Heart failure	Lipophilic statin	LIPID MODIFYING AGENTS	LIPID MODIFYING AGENTS, PLAIN	HMG CoA reductase inhibitors	placebo or no statin				Hospitalisation for worsening heart failure	unclear	unclear	Yes	No	No	No	Yes	Risk ratio	0.52	0.26	1.26	0	Yes	Patient characteristics	Greater than 60 years old		No		4615, 8604, 8729, 8826	In sensitivity analysis, the RRs were similar without great fluctuation, confirming the stability of the present study.
8826h	Liu	2014	Heart failure	Non-ischaemic aetiology	Circulatory	Other forms of heart disease	Heart failure	Lipophilic statin	LIPID MODIFYING AGENTS	LIPID MODIFYING AGENTS, PLAIN	HMG CoA reductase inhibitors	placebo or no statin				Hospitalisation for worsening heart failure	unclear	unclear	Yes	No	No	No	Yes	Risk ratio	0.52	0.26	1.02	0	Yes	Patient characteristics	Non-ischaemic		No		4615, 8604, 8729, 8826	In sensitivity analysis, the RRs were similar without great fluctuation, confirming the stability of the present study.
8826a	Liu	2014	Heart failure	Reduced ejection fraction (LVEF less than or equal to 45%)	Circulatory	Other forms of heart disease	Heart failure	Lipophilic statin	LIPID MODIFYING AGENTS	LIPID MODIFYING AGENTS, PLAIN	HMG CoA reductase inhibitors	placebo or no statin				Hospitalisation for worsening heart failure	9	1087	Yes	Yes	Yes	No	No	Risk ratio	0.6	0.45	0.8	11	No		Summary	Moderate	No		4615, 8604, 8729, 8826	In sensitivity analysis, the RRs were similar without great fluctuation, confirming the stability of the present study.
8826b	Liu	2014	Heart failure	Less than or equal to 60 years old	Circulatory	Other forms of heart disease	Heart failure	Lipophilic statin	LIPID MODIFYING AGENTS	LIPID MODIFYING AGENTS, PLAIN	HMG CoA reductase inhibitors	placebo or no statin				Hospitalisation for worsening heart failure	unclear	unclear	Yes	Yes	Yes	No	No	Risk ratio	0.62	0.45	0.85	49	Yes	Patient characteristics	Less than or equal to 60 years old		No		4615, 8604, 8729, 8826	In sensitivity analysis, the RRs were similar without great fluctuation, confirming the stability of the present study.
8826g	Liu	2014	Heart failure		Circulatory	Other forms of heart disease	Heart failure	Lipophilic statin	LIPID MODIFYING AGENTS	LIPID MODIFYING AGENTS, PLAIN	HMG CoA reductase inhibitors	placebo or no statin				Hospitalisation for worsening heart failure	unclear	unclear	Yes	Yes	Yes	No	No	Risk ratio	0.62	0.46	0.83	60	Yes	Study or follow-up duration	Greater than or equal to 12 months		No		4615, 8604, 8729, 8826	In sensitivity analysis, the RRs were similar without great fluctuation, confirming the stability of the present study.
8826e	Liu	2014	Heart failure	Preserved ejection fraction (greater than 30%)	Circulatory	Other forms of heart disease	Heart failure	Lipophilic statin	LIPID MODIFYING AGENTS	LIPID MODIFYING AGENTS, PLAIN	HMG CoA reductase inhibitors	placebo or no statin				Hospitalisation for worsening heart failure	unclear	unclear	Yes	Yes	Yes	No	No	Risk ratio	0.62	0.47	0.84	37	Yes	Patient characteristics	Greater than 30%		No		4615, 8604, 8729, 8826	In sensitivity analysis, the RRs were similar without great fluctuation, confirming the stability of the present study.
8826i	Liu	2014	Heart failure	Mixed ischaemic and non-ischaemic aetiology	Circulatory	Other forms of heart disease	Heart failure	Lipophilic statin	LIPID MODIFYING AGENTS	LIPID MODIFYING AGENTS, PLAIN	HMG CoA reductase inhibitors	placebo or no statin				Hospitalisation for worsening heart failure	unclear	unclear	Yes	No	No	No	Yes	Risk ratio	0.76	0.52	1.1	0	Yes	Patient characteristics	Mixed		No		4615, 8604, 8729, 8826	In sensitivity analysis, the RRs were similar without great fluctuation, confirming the stability of the present study.
4629a	Liu	2014	Heart failure	Preserved ejection fraction (an EF greater than or equal to 40%)	Circulatory	Other forms of heart disease	Heart failure	Beta-blocker	BETA BLOCKING AGENTS	BETA BLOCKING AGENTS	Alpha and beta blocking agents AND/OR Beta blocking agents, non-selective	No beta-blockers				Hospitalisation	2	888	Yes	Yes	Yes	No	No	Risk ratio	0.71	0.55	0.93	6.6	No			Moderate	No		1021, 4629, 8731
4629b	Liu	2014	Heart failure	Preserved ejection fraction (an EF greater than or equal to 40%)	Circulatory	Other forms of heart disease	Heart failure	Beta-blocker	BETA BLOCKING AGENTS	BETA BLOCKING AGENTS	Alpha and beta blocking agents AND/OR Beta blocking agents, non-selective	Non Beta-blockers				Heart failure hospitalisation	2	888	Yes	No	No	No	Yes	Risk ratio	0.83	0.58	1.21	0	No				No		1021, 4629, 8731
8829a	Lopez	2015	Ulcerative colitis		Digestive system	Noninfective enteritis and colitis	Ulcerative colitis	Tumour necrosis factor antagonists (anti-TNF)	IMMUNOSUPPRESSANTS	IMMUNOSUPPRESSANTS	Tumor necrosis factor alpha (TNF-α) inhibitors	placebo				Ulcerative colitis related hospitalisation	2	1691	Yes	Yes	Yes	No	No	Risk ratio	0.71	0.56	0.9	0	No		Summary	Moderate	No		378, 1629, 8829	.
8829b	Lopez	2015	Ulcerative colitis		Digestive system	Noninfective enteritis and colitis	Ulcerative colitis	Infliximab	IMMUNOSUPPRESSANTS	IMMUNOSUPPRESSANTS	Tumor necrosis factor alpha (TNF-α) inhibitors	placebo				ulcerative colitis related hospitalisation	2	1691	Yes	Yes	Yes	No	No	Number needed to treat	18	9	911	Not reported	Yes	Intervention, comparator, co-intervention	infliximab		No		378, 1629, 8829	.
8829c	Lopez	2015	Ulcerative colitis		Digestive system	Noninfective enteritis and colitis	Ulcerative colitis	Adalimumab	IMMUNOSUPPRESSANTS	IMMUNOSUPPRESSANTS	Tumor necrosis factor alpha (TNF-α) inhibitors	placebo				ulcerative colitis related hospitalisation	2	1691	Yes	Yes	Yes	No	No	Number needed to treat	23	12	506	Not reported	Yes	Intervention, comparator, co-intervention	adalimumab		No		378, 1629, 8829	.
4815b	Magee	2000	Pre-eclampsia	Mild to moderate, late-onset	Pregnancy, childbirth and the puerperium	Oedema, proteinuria and hypertensive disorders in pregnancy, childbirth and the puerperium	Gestational [pregnancy-induced] hypertension without significant proteinuria AND/OR Gestational [pregnancy-induced] hypertension with significant proteinuria	Beta-blocker	BETA BLOCKING AGENTS	BETA BLOCKING AGENTS		other antihypertensives	ANTIHYPERTENSIVES			Admitted to hospital prior to delivery	2	272	Yes	No	No	No	Yes	Risk ratio	0.93	0.56	1.54	NR	No		.		No		4815, 4812	.
4812a	Magee	2012	Pre-eclampsia	Mild to moderate, late-onset	Pregnancy, childbirth and the puerperium	Oedema, proteinuria and hypertensive disorders in pregnancy, childbirth and the puerperium	Gestational [pregnancy-induced] hypertension without significant proteinuria AND/OR Gestational [pregnancy-induced] hypertension with significant proteinuria	Beta-blocker	BETA BLOCKING AGENTS	BETA BLOCKING AGENTS		placebo/no beta-blocker				Admission to hospital prior to delivery	3	291	Yes	Yes	Yes	No	No	Risk ratio	0.77	0.64	0.93	85	No			Low	No		4815, 4812
4812b	Magee	2012	Pre-eclampsia	Mild to moderate, late-onset	Pregnancy, childbirth and the puerperium	Oedema, proteinuria and hypertensive disorders in pregnancy, childbirth and the puerperium	Gestational [pregnancy-induced] hypertension without significant proteinuria AND/OR Gestational [pregnancy-induced] hypertension with significant proteinuria	Beta-blocker	BETA BLOCKING AGENTS	BETA BLOCKING AGENTS		methyldopa	ANTIHYPERTENSIVES	ANTIADRENERGIC AGENTS, CENTRALLY ACTING	Methyldopa	Admission to hospital prior to delivery	2	272	Yes	No	No	No	Yes	Risk ratio	0.98	0.81	1.17	23	No				No		4815, 4812
4815a	Magee	2000	Pre-eclampsia	Mild, late-onset	Pregnancy, childbirth and the puerperium	Oedema, proteinuria and hypertensive disorders in pregnancy, childbirth and the puerperium	Gestational [pregnancy-induced] hypertension without significant proteinuria	Beta-blocker	BETA BLOCKING AGENTS	BETA BLOCKING AGENTS		placebo/no therapy				Admitted to hospital prior to delivery	3	291	Yes	Yes	Yes	No	No	Risk ratio	0.52	0.33	0.83	NR	No		.		No		4815, 4812	.
4838b	Makani	2013	Heart failure	Reduced ejection fraction (less than or equal to 40%), NYHA class II-IV, with or without haemodialysis	Circulatory	Other forms of heart disease	Heart failure	Angiotensin II receptor blocker and angiotensin converting enzyme inhibitor	AGENTS ACTING ON THE RENIN-ANGIOTENSIN SYSTEM	ACE INHIBITORS, PLAIN AND/OR ANGIOTENSIN II ANTAGONISTS, PLAIN	ACE inhibitors, plain AND/OR Angiotensin II antagonists, plain	Angiotensin converting enzyme inhibitor	AGENTS ACTING ON THE RENIN-ANGIOTENSIN SYSTEM	ACE INHIBITORS, PLAIN	ACE inhibitors, plain	Admissions to hospital for heart failure	3	7890	Yes	Yes	Yes	No	No	Risk ratio	0.77	0.68	0.88	66	Yes	Patient characteristics	heart failure	Moderate	No		4838, 8916
4838a	Makani	2013	heart failure AND OR haemodialysis and heart failure AND OR diabetic nephropathy AND OR high risk cardiovascular disease		Mixed population	Mixed population: Other forms of heart disease; Diabetes mellitus	Mixed population: Heart failure or Type 1 diabetes mellitus with renal complications	Dual renin-angiotensin blockade (ARB, ACE inhibitor, direct renin inhibitor)	AGENTS ACTING ON THE RENIN-ANGIOTENSIN SYSTEM	ACE INHIBITORS, PLAIN AND/OR ANGIOTENSIN II ANTAGONISTS, PLAIN AND/OR OTHER AGENTS ACTING ON THE RENIN-ANGIOTENSIN SYSTEM	ACE inhibitors, plain AND/OR Angiotensin II antagonists, plain AND/OR Renin-inhibitors	Single renin-angiotensin blockade (ARB, ACE inhibitor, direct renin inhibitor)	AGENTS ACTING ON THE RENIN-ANGIOTENSIN SYSTEM	ACE INHIBITORS, PLAIN AND/OR ANGIOTENSIN II ANTAGONISTS, PLAIN AND/OR OTHER AGENTS ACTING ON THE RENIN-ANGIOTENSIN SYSTEM	ACE inhibitors, plain AND/OR Angiotensin II antagonists, plain AND/OR Renin-inhibitors	Admissions to hospital for heart failure	5	42071	Yes	Yes	Yes	No	No	Risk ratio	0.82	0.74	0.92	68	No			Low	No
4838c	Makani	2013	Patients indicated for blockade of the renin-angiotensin system	Diabetic nephropathy AND OR High risk cardiovascular disease	Mixed population	Mixed population: Other forms of heart disease; Diabetes mellitus	Mixed population: Heart failure or Type 1 diabetes mellitus with renal complications	Dual renin-angiotensin blockade (ARB, ACE inhibitor, direct renin inhibitor)	AGENTS ACTING ON THE RENIN-ANGIOTENSIN SYSTEM	ACE INHIBITORS, PLAIN AND/OR ANGIOTENSIN II ANTAGONISTS, PLAIN AND/OR OTHER AGENTS ACTING ON THE RENIN-ANGIOTENSIN SYSTEM	ACE inhibitors, plain AND/OR Angiotensin II antagonists, plain AND/OR Renin-inhibitors	Single renin-angiotensin blockade (ARB, ACE inhibitor, direct renin inhibitor)	AGENTS ACTING ON THE RENIN-ANGIOTENSIN SYSTEM	ACE INHIBITORS, PLAIN AND/OR ANGIOTENSIN II ANTAGONISTS, PLAIN AND/OR OTHER AGENTS ACTING ON THE RENIN-ANGIOTENSIN SYSTEM	ACE inhibitors, plain AND/OR Angiotensin II antagonists, plain AND/OR Renin-inhibitors	Admissions to hospital for heart failure	2	34181	Yes	No	No	No	Yes	Risk ratio	0.91	0.82	1.01	0	Yes	Patient characteristics	no heart failure		No
4844	Makrides	2014	Pregnant	Normal or high-risk pregnancy	Pregnancy, childbirth and the puerperium	Not otherwise specified	Normal or high-risk pregnancy	Magnesium supplementation	MINERAL SUPPLEMENTS	OTHER MINERAL SUPPLEMENTS	Magnesium	Placebo				Need for maternal hospitalisation	3	1158	Yes	Yes	Yes	No	No	Risk ratio	0.65	0.48	0.86	0	No			Moderate	No
4889c	Mannucci	2008	Patients at relatively low risk of cardiovascular risk, such as those with metabolic end-points		Circulatory		Patients at low risk of cardiovascular risk	Pioglitazone	DRUGS USED IN DIABETES	BLOOD GLUCOSE LOWERING DRUGS, EXCL. INSULINS	Thiazolidinediones	placebo, sulphonylureas, or dual peroxisome proliferator-activated receptor-alpha, gamma agonists (glitazars)	DRUGS USED IN DIABETES	BLOOD GLUCOSE LOWERING DRUGS, EXCL. INSULINS	Sulfonylureas	Non-fatal heart failure requiring hospital admission	40	10171	Yes	No	No	No	Yes	Risk ratio	1.32	0.88	1.98	NR	Yes	Study quality, robustness to trial exclusion	Excluding Proactive trial		No			Of the 6 comparisons, effect estimates were only reported for 2 and they are listed here
4889a	Mannucci	2008	Patients at relatively low risk of cardiovascular risk, such as those with metabolic end-points		Circulatory		Patients at low risk of cardiovascular risk	Pioglitazone	DRUGS USED IN DIABETES	BLOOD GLUCOSE LOWERING DRUGS, EXCL. INSULINS	Thiazolidinediones	placebo, sulphonylureas, or dual peroxisome proliferator-activated receptor-alpha, gamma agonists (glitazars)	DRUGS USED IN DIABETES	BLOOD GLUCOSE LOWERING DRUGS, EXCL. INSULINS	Sulfonylureas	Non-fatal heart failure requiring hospital admission	Unclear	Unclear	Yes	No	No	No	Yes	Not applicable	.	.	.	Unclear	No		Summary		No			Of the 6 comparisons, effect estimates were only reported for 2 and they are listed here
4889b	Mannucci	2008	Patients at relatively low risk of cardiovascular risk, such as those with metabolic end-points		Circulatory		Patients at low risk of cardiovascular risk	Pioglitazone	DRUGS USED IN DIABETES	BLOOD GLUCOSE LOWERING DRUGS, EXCL. INSULINS	Thiazolidinediones	placebo, sulphonylureas, or dual peroxisome proliferator-activated receptor-alpha, gamma agonists (glitazars)	DRUGS USED IN DIABETES	BLOOD GLUCOSE LOWERING DRUGS, EXCL. INSULINS	Sulfonylureas	Non-fatal heart failure requiring hospital admission	unclear	unclear	Yes	Yes	No	Yes	No	Not reported	.	.	.	Not reported	Yes	Study quality, robustness to trial exclusion	Proactive trial only		No			Of the 6 comparisons, effect estimates were only reported for 2 and they are listed here
4889d	Mannucci	2008	Patients at relatively low risk of cardiovascular risk, such as those with metabolic end-points		Circulatory		Patients at low risk of cardiovascular risk	Pioglitazone	DRUGS USED IN DIABETES	BLOOD GLUCOSE LOWERING DRUGS, EXCL. INSULINS	Thiazolidinediones	placebo				Non-fatal heart failure requiring hospital admission	Unclear	Unclear	Yes	Yes	No	Yes	No	Not applicable	.	.	.	Unclear	Yes	Intervention, comparator, co-intervention	Placebo comparator		No			Of the 6 comparisons, effect estimates were only reported for 2 and they are listed here
4889e	Mannucci	2008	Patients at relatively low risk of cardiovascular risk, such as those with metabolic end-points		Circulatory		Patients at low risk of cardiovascular risk	Pioglitazone	DRUGS USED IN DIABETES	BLOOD GLUCOSE LOWERING DRUGS, EXCL. INSULINS	Thiazolidinediones	Sulphonylureas	DRUGS USED IN DIABETES	BLOOD GLUCOSE LOWERING DRUGS, EXCL. INSULINS	Sulfonylureas	Non-fatal heart failure requiring hospital admission	Unclear	Unclear	Yes	No	No	No	Yes	Not applicable	.	.	.	Unclear	Yes	Intervention, comparator, co-intervention	Sulphonylureas comparator		No			Of the 6 comparisons, effect estimates were only reported for 2 and they are listed here
4889f	Mannucci	2008	Patients at relatively low risk of cardiovascular risk, such as those with metabolic end-points		Circulatory		Patients at low risk of cardiovascular risk	Pioglitazone	DRUGS USED IN DIABETES	BLOOD GLUCOSE LOWERING DRUGS, EXCL. INSULINS	Thiazolidinediones	Glitazars	DRUGS USED IN DIABETES	BLOOD GLUCOSE LOWERING DRUGS, EXCL. INSULINS	Thiazolidinediones	Non-fatal heart failure requiring hospital admission	Unclear	unclear	Yes	No	No	No	Yes	Not reported	.	.	.	NR	Yes	Intervention, comparator, co-intervention	Glitazars comparator		No			Of the 6 comparisons, effect estimates were only reported for 2 and they are listed here
8842a	Medic	2016	Stable Chronic obstructive pulmonary disease	Moderate to severe	Respiratory	Chronic lower respiratory diseases	Other chronic obstructive pulmonary disease	Aclidinium and formoterol	DRUGS FOR OBSTRUCTIVE AIRWAY DISEASES	ADRENERGICS, INHALANTS	Adrenergics in combination with anticholinergics	placebo				Hospitalization	unclear	unclear	Yes	No	No	No	Yes	Risk ratio	0.65	0.22	1.64	NR	No				No		8767, 8842, 3908
8842c	Medic	2016	Stable Chronic obstructive pulmonary disease	Moderate to severe	Respiratory	Chronic lower respiratory diseases	Other chronic obstructive pulmonary disease	aclidinium and formoterol	DRUGS FOR OBSTRUCTIVE AIRWAY DISEASES	ADRENERGICS, INHALANTS	Adrenergics in combination with anticholinergics	tiotropium	DRUGS FOR OBSTRUCTIVE AIRWAY DISEASES	OTHER DRUGS FOR OBSTRUCTIVE AIRWAY DISEASES, INHALANTS	Anticholinergics	Hospitalization	unclear	unclear	Yes	No	No	No	Yes	Mean difference	1.03	0.37	2.9	Not reported	No				No		8767, 8842, 3908
8842b	Medic	2016	Stable Chronic obstructive pulmonary disease	Moderate to severe	Respiratory	Chronic lower respiratory diseases	Other chronic obstructive pulmonary disease	Tiotropium	DRUGS FOR OBSTRUCTIVE AIRWAY DISEASES	OTHER DRUGS FOR OBSTRUCTIVE AIRWAY DISEASES, INHALANTS	Anticholinergics	placebo				Hospitalization	unclear	unclear	Yes	Yes	Yes	No	No	Risk ratio	0.59	0.46	0.74	NR	No				No		6797, 8367, 8511, 8692. 8842, 8933, 548, 1438, 8744, 8850
5325b	Mohammed	2007	Acute asthma		Respiratory	Chronic lower respiratory diseases	Status asthmaticus	Nebulized magnesium sulfate	Not otherwise specified	Not otherwise specified	Not otherwise specified	placebo				hospital admissions	6	356	Yes	No	No	No	Yes	Risk ratio	0.68	0.46	1.02	0	No				No		813, 5325, 6566, 6670, 7029, 4002
5325a	Mohammed	2007	Acute asthma		Respiratory	Chronic lower respiratory diseases	Status asthmaticus	Intravenous magnesium sulphate	BLOOD SUBSTITUTES AND PERFUSION SOLUTIONS	I.V. SOLUTION ADDITIVES	Electrolyte solutions	placebo				hospital admissions	7	826	Yes	No	No	No	Yes	Risk ratio	0.87	0.7	1.08	30	No				No		813, 5325, 6566, 6670, 7029, 4002
5330	Møiniche	2003	Post-operative tonsillectomy		Factors influencing health status and contact with health services	Persons encountering health services for specific procedures and health care	Other surgical follow-up care	Nonsteroidal Anti-inflammatory Drugs	ANTIINFLAMMATORY AND ANTIRHEUMATIC PRODUCTS	ANTIINFLAMMATORY AND ANTIRHEUMATIC PRODUCTS, NON-STEROIDS	Acetic acid derivatives and related substances AND/OR Propionic acid derivatives	placebo or no treatment				admission or readmission because of bleeding	8	506	Yes	No	No	No	Yes	Risk ratio	1.88	0.8	4.45	nr	No				No
5371	Moore	2006	Systemic lupus erythematosus		Musculoskeletal system and connective tissue	Systemic connective tissue disorders	Systemic lupus erythematosus	mycophenolate mofetil	IMMUNOSUPPRESSANTS	IMMUNOSUPPRESSANTS	Selective immunosuppressants	cyclophosphamide and steroid	ANTINEOPLASTIC AGENTS	ALKYLATING AGENTS	Nitrogen mustard analogues	Hospital admission because of adverse events	2	220	Yes	Yes	Yes	No	No	Risk ratio	0.1	0.04	0.5	NR	No		.	Very low	No
5515	Nair	2012	Acute asthma		Respiratory	Chronic lower respiratory diseases	Status asthmaticus	Aminophylline	DRUGS FOR OBSTRUCTIVE AIRWAY DISEASES	OTHER SYSTEMIC DRUGS FOR OBSTRUCTIVE AIRWAY DISEASES	Xanthines	placebo				Hospital admissions	6	315	Yes	No	No	No	Yes	Risk ratio	0.58	0.3	1.12	6	No		.	Moderate	No
5533e	Nannini	2013	Chronic obstructive pulmonary disease	Moderate to severe	Respiratory	Chronic lower respiratory diseases	Other chronic obstructive pulmonary disease	Combined inhalers	DRUGS FOR OBSTRUCTIVE AIRWAY DISEASES	ADRENERGICS, INHALANTS	Adrenergics in combination with corticosteroids or other drugs, excl. anticholinergics	Placbeo				Participants with at least one exacerbation related hospitalisation	1	140	No	No	No	No	Yes	Risk ratio	3.32	0.13	82.8	na	Yes	Intervention, comparator, co-intervention			No		4004, 5533, 8367, 8694, 3908
5533g	Nannini	2013	Chronic obstructive pulmonary disease	Moderate to severe	Respiratory	Chronic lower respiratory diseases	Other chronic obstructive pulmonary disease	Combined inhalers	DRUGS FOR OBSTRUCTIVE AIRWAY DISEASES	ADRENERGICS, INHALANTS	Adrenergics in combination with corticosteroids or other drugs, excl. anticholinergics	Placbeo				Adverse events-COPD requiring hospitalisation	2	894	Yes	Yes	Yes	No	No	Risk ratio	0.369928	0.155544	0.865079	0	Yes	Intervention, comparator, co-intervention	Mometasone/formoterol 200/10 mcg	Low	No		4004, 5533, 8367, 8694, 3908
5533d	Nannini	2013	Chronic obstructive pulmonary disease	Moderate to severe	Respiratory	Chronic lower respiratory diseases	Other chronic obstructive pulmonary disease	Combined inhalers	DRUGS FOR OBSTRUCTIVE AIRWAY DISEASES	ADRENERGICS, INHALANTS	Adrenergics in combination with corticosteroids or other drugs, excl. anticholinergics	Placebo				Hospitalisations due to COPD exacerbations	2	1336	Yes	No	No	No	Yes	Risk ratio	0.57	0.31	1.07	0	Yes	Intervention, comparator, co-intervention			No		4004, 5533, 8367, 8694, 3908
5533f	Nannini	2013	Chronic obstructive pulmonary disease	Moderate to severe	Respiratory	Chronic lower respiratory diseases	Other chronic obstructive pulmonary disease	Combined inhalers	DRUGS FOR OBSTRUCTIVE AIRWAY DISEASES	ADRENERGICS, INHALANTS	Adrenergics in combination with corticosteroids or other drugs, excl. anticholinergics	Placbeo				Adverse events-COPD requiring hospitalisation	2	890	Yes	No	No	No	Yes	Risk ratio	0.8	0.4	1.6	0	Yes	Intervention, comparator, co-intervention	Mometasone/formoterol 400/10 mcg		No		4004, 5533, 8367, 8694, 3908
8694c	Nannini	2013	Stable Chronic obstructive pulmonary disease		Respiratory	Chronic lower respiratory diseases	Other chronic obstructive pulmonary disease	Combined corticosteroid and long-acting beta2-agonist in one inhaler	DRUGS FOR OBSTRUCTIVE AIRWAY DISEASES	ADRENERGICS, INHALANTS AND/OR OTHER DRUGS FOR OBSTRUCTIVE AIRWAY DISEASES, INHALANTS	Adrenergics in combination with corticosteroids or other drugs, excl. anticholinergics AND/OR Glucocorticoids	inhaled corticosteroids alone	DRUGS FOR OBSTRUCTIVE AIRWAY DISEASES	OTHER DRUGS FOR OBSTRUCTIVE AIRWAY DISEASES, INHALANTS	Glucocorticoids	Hospitalisations due to COPD exacerbations.	3	1371	Yes	No	No	No	Yes	Risk ratio	0.85	0.6	1.2	49	Yes	Intervention, comparator, co-intervention	Budesonide and formoterol		No		4004, 5533, 8367, 8694, 3908
8694f	Nannini	2013	Stable Chronic obstructive pulmonary disease		Respiratory	Chronic lower respiratory diseases	Other chronic obstructive pulmonary disease	Combined corticosteroid and long-acting beta2-agonist in one inhaler	DRUGS FOR OBSTRUCTIVE AIRWAY DISEASES	ADRENERGICS, INHALANTS AND/OR OTHER DRUGS FOR OBSTRUCTIVE AIRWAY DISEASES, INHALANTS	Adrenergics in combination with corticosteroids or other drugs, excl. anticholinergics AND/OR Glucocorticoids	inhaled corticosteroids alone	DRUGS FOR OBSTRUCTIVE AIRWAY DISEASES	OTHER DRUGS FOR OBSTRUCTIVE AIRWAY DISEASES, INHALANTS	Glucocorticoids	Hospitalisations due to COPD exacerbations.	2	905	Yes	No	No	No	Yes	Risk ratio	1.03	0.63	1.67	0	Yes	Intervention, comparator, co-intervention	Mometasone and formoterol (MF/F) versus Mometasone (MF)		No		4004, 5533, 8367, 8694, 3908
8694d	Nannini	2013	Stable Chronic obstructive pulmonary disease		Respiratory	Chronic lower respiratory diseases	Other chronic obstructive pulmonary disease	Combined corticosteroid and long-acting beta2-agonist in one inhaler	DRUGS FOR OBSTRUCTIVE AIRWAY DISEASES	ADRENERGICS, INHALANTS AND/OR OTHER DRUGS FOR OBSTRUCTIVE AIRWAY DISEASES, INHALANTS	Adrenergics in combination with corticosteroids or other drugs, excl. anticholinergics AND/OR Glucocorticoids	inhaled corticosteroids alone	DRUGS FOR OBSTRUCTIVE AIRWAY DISEASES	OTHER DRUGS FOR OBSTRUCTIVE AIRWAY DISEASES, INHALANTS	Glucocorticoids	Hospitalisations due to COPD exacerbations.	2	905	Yes	No	No	No	Yes	Risk ratio	1.46	0.66	3.21	0	Yes	Intervention, comparator, co-intervention	Mometasone and formoterol		No		4004, 5533, 8367, 8694, 3908
5533b	Nannini	2013	Chronic obstructive pulmonary disease	Moderate to severe	Respiratory	Chronic lower respiratory diseases	Other chronic obstructive pulmonary disease	Combined inhalers	DRUGS FOR OBSTRUCTIVE AIRWAY DISEASES	ADRENERGICS, INHALANTS	Adrenergics in combination with corticosteroids or other drugs, excl. anticholinergics	Placebo				Hospitalisations due to COPD exacerbations	7	5309	Yes	No	No	No	Yes	Risk ratio	0.89	0.75	1.04	0	Yes	Intervention, comparator, co-intervention			No		4004, 5533, 8367, 8694, 3908
8694b	Nannini	2013	Stable Chronic obstructive pulmonary disease		Respiratory	Chronic lower respiratory diseases	Other chronic obstructive pulmonary disease	Combined corticosteroid and long-acting beta2-agonist in one inhaler	DRUGS FOR OBSTRUCTIVE AIRWAY DISEASES	ADRENERGICS, INHALANTS AND/OR OTHER DRUGS FOR OBSTRUCTIVE AIRWAY DISEASES, INHALANTS	Adrenergics in combination with corticosteroids or other drugs, excl. anticholinergics AND/OR Glucocorticoids	inhaled corticosteroids alone	DRUGS FOR OBSTRUCTIVE AIRWAY DISEASES	OTHER DRUGS FOR OBSTRUCTIVE AIRWAY DISEASES, INHALANTS	Glucocorticoids	Hospitalisations due to COPD exacerbations.	5	4784	Yes	No	No	No	Yes	Risk ratio	0.93	0.79	1.1	0	Yes	Intervention, comparator, co-intervention	Fluticasone and salmeterol		No		4004, 5533, 8367, 8694, 3908
5533a	Nannini	2013	Chronic obstructive pulmonary disease	Moderate to severe	Respiratory	Chronic lower respiratory diseases	Other chronic obstructive pulmonary disease	Combined inhalers	DRUGS FOR OBSTRUCTIVE AIRWAY DISEASES	ADRENERGICS, INHALANTS	Adrenergics in combination with corticosteroids or other drugs, excl. anticholinergics	Placebo				Hospitalisations due to COPD exacerbations	12	9492	Yes	No	No	No	Yes	Risk ratio	0.92	0.8	1.06	0	No			Low	No		4004, 5533, 8367, 8694, 3908
8694a	Nannini	2013	Stable Chronic obstructive pulmonary disease		Respiratory	Chronic lower respiratory diseases	Other chronic obstructive pulmonary disease	Combined corticosteroid and long-acting beta2-agonist in one inhaler	DRUGS FOR OBSTRUCTIVE AIRWAY DISEASES	ADRENERGICS, INHALANTS AND/OR OTHER DRUGS FOR OBSTRUCTIVE AIRWAY DISEASES, INHALANTS	Adrenergics in combination with corticosteroids or other drugs, excl. anticholinergics AND/OR Glucocorticoids	inhaled corticosteroids alone	DRUGS FOR OBSTRUCTIVE AIRWAY DISEASES	OTHER DRUGS FOR OBSTRUCTIVE AIRWAY DISEASES, INHALANTS	Glucocorticoids	Hospitalisations due to COPD exacerbations.	10	7060	Yes	No	No	No	Yes	Risk ratio	0.93	0.8	1.07	7	No		Summary		No		4004, 5533, 8367, 8694, 3908
8694e	Nannini	2013	Stable Chronic obstructive pulmonary disease		Respiratory	Chronic lower respiratory diseases	Other chronic obstructive pulmonary disease	Combined corticosteroid and long-acting beta2-agonist in one inhaler	DRUGS FOR OBSTRUCTIVE AIRWAY DISEASES	ADRENERGICS, INHALANTS AND/OR OTHER DRUGS FOR OBSTRUCTIVE AIRWAY DISEASES, INHALANTS	Adrenergics in combination with corticosteroids or other drugs, excl. anticholinergics AND/OR Glucocorticoids	inhaled corticosteroids alone	DRUGS FOR OBSTRUCTIVE AIRWAY DISEASES	OTHER DRUGS FOR OBSTRUCTIVE AIRWAY DISEASES, INHALANTS	Glucocorticoids	Hospitalisations due to COPD exacerbations.	1	3097	No	No	No	No	Yes	Rate ratio	0.95	0.82	1.11	Not applicable	Yes	Intervention, comparator, co-intervention	Fluticasone and salmeterol (FPS) versus fluticasone (FP)		Yes	8367a	4004, 5533, 8367, 8694, 3908
5533c	Nannini	2013	Chronic obstructive pulmonary disease	Moderate to severe	Respiratory	Chronic lower respiratory diseases	Other chronic obstructive pulmonary disease	Combined inhalers	DRUGS FOR OBSTRUCTIVE AIRWAY DISEASES	ADRENERGICS, INHALANTS	Adrenergics in combination with corticosteroids or other drugs, excl. anticholinergics	Placebo				Hospitalisations due to COPD exacerbations	3	2847	Yes	No	No	No	Yes	Risk ratio	1.17	0.87	1.58	0	Yes	Intervention, comparator, co-intervention			No		4004, 5533, 8367, 8694, 3908
5606	Ngo	2010	Chronic heart failure	Reduced left ejection fraction (less than or equal to 40%) and anemia	Circulatory	Other forms of heart disease	Heart failure	Erythropoiesis stimulating agent	ANTIANEMIC PREPARATIONS	OTHER ANTIANEMIC PREPARATIONS	Other antianemic preparations	placebo or no treatment				Congestive heart failure-related hospitalisations	9	734	Yes	Yes	Yes	No	No	Risk ratio	0.62	0.44	0.87	0	No			Moderate	No		3885, 5606
8850d	Ni	2014	Stable Chronic obstructive pulmonary disease	Moderate to severe	Respiratory	Chronic lower respiratory diseases	Other chronic obstructive pulmonary disease	Aclidinium bromide	DRUGS FOR OBSTRUCTIVE AIRWAY DISEASES	OTHER DRUGS FOR OBSTRUCTIVE AIRWAY DISEASES, INHALANTS	Anticholinergics	long-acting muscarinic antagonist	DRUGS FOR OBSTRUCTIVE AIRWAY DISEASES	OTHER DRUGS FOR OBSTRUCTIVE AIRWAY DISEASES, INHALANTS	Anticholinergics	Number of patients with hospital admissions due to COPD exacerbation	2	729	Yes	No	No	No	Yes	Risk ratio	0.54	0.07	4.11	0	No				No		6797, 8367, 8511, 8692. 8842, 8933, 548, 1438, 8744, 8850
8850c	Ni	2014	Stable Chronic obstructive pulmonary disease	Moderate to severe	Respiratory	Chronic lower respiratory diseases	Other chronic obstructive pulmonary disease	Aclidinium bromide	DRUGS FOR OBSTRUCTIVE AIRWAY DISEASES	OTHER DRUGS FOR OBSTRUCTIVE AIRWAY DISEASES, INHALANTS	Anticholinergics	placebo				Number of patients with hospital admissions due to COPD exacerbation: aclidinium twice daily	6	3423	Yes	No	No	No	Yes	Risk ratio	0.59	0.35	1.01	14	Yes	Intervention, comparator, co-intervention	Aclidinium twice daily		Yes	8933c	6797, 8367, 8511, 8692. 8842, 8933, 548, 1438, 8744, 8850
8850b	Ni	2014	Stable Chronic obstructive pulmonary disease	Moderate to severe	Respiratory	Chronic lower respiratory diseases	Other chronic obstructive pulmonary disease	Aclidinium bromide	DRUGS FOR OBSTRUCTIVE AIRWAY DISEASES	OTHER DRUGS FOR OBSTRUCTIVE AIRWAY DISEASES, INHALANTS	Anticholinergics	placebo				Number of patients with hospital admissions due to COPD exacerbation: aclidinium once daily	4	2201	Yes	Yes	Yes	No	No	Risk ratio	0.67	0.45	0.99	0	Yes	Intervention, comparator, co-intervention	Aclidinium once daily		No		6797, 8367, 8511, 8692. 8842, 8933, 548, 1438, 8744, 8850
8850a	Ni	2014	Stable Chronic obstructive pulmonary disease	Moderate to severe	Respiratory	Chronic lower respiratory diseases	Other chronic obstructive pulmonary disease	Aclidinium bromide	DRUGS FOR OBSTRUCTIVE AIRWAY DISEASES	OTHER DRUGS FOR OBSTRUCTIVE AIRWAY DISEASES, INHALANTS	Anticholinergics	placebo				Number of patients with hospital admissions due to COPD exacerbation	10	5624	Yes	Yes	Yes	No	No	Risk ratio	0.646193	0.46671	0.88282	0	No		Summary	High	No		6797, 8367, 8511, 8692. 8842, 8933, 548, 1438, 8744, 8850
9197	Ni	2015	Stable Chronic obstructive pulmonary disease		Respiratory	Chronic lower respiratory diseases	Other chronic obstructive pulmonary disease	Macrolide antibiotics	ANTIBACTERIALS FOR SYSTEMIC USE	MACROLIDES, LINCOSAMIDES AND STREPTOGRAMINS	Macrolides	placebo				hospitalization due to acute exacerbation of COPD	5	1424	Yes	No	No	No	Yes	Risk ratio	0.89	0.64	1.24	35	No				No		9197
5611b	Ni Chroinin	2009	Chronic Asthma	Steroid-naïve adults, Baseline FEV1 greater than or equal to 80% predicted	Respiratory	Chronic lower respiratory diseases	Asthma	Addition of long-acting beta2-agonists to inhaled corticosteroids as first line therapy	DRUGS FOR OBSTRUCTIVE AIRWAY DISEASES	ADRENERGICS, INHALANTS	Adrenergics in combination with corticosteroids or other drugs, excl. anticholinergics	same dose of inhaled corticosteroids alone	DRUGS FOR OBSTRUCTIVE AIRWAY DISEASES	OTHER DRUGS FOR OBSTRUCTIVE AIRWAY DISEASES, INHALANTS	Glucocorticoids	Number of patients with exacerbations requiring hospitalisation	1	303	No	No	No	No	Yes	Risk ratio	0.21	0.01	4.27	NA	Yes	Patient characteristics	Baseline FEV1 greater than or equal to 80% predicted		No		2095, 3639, 3640, 4362, 5611, 6795, 8681
5611c	Ni Chroinin	2009	Chronic Asthma	Steroid-naïve adults, Baseline FEV1 less than 80% predicted	Respiratory	Chronic lower respiratory diseases	Asthma	Addition of long-acting beta2-agonists to inhaled corticosteroids as first line therapy	DRUGS FOR OBSTRUCTIVE AIRWAY DISEASES	ADRENERGICS, INHALANTS	Adrenergics in combination with corticosteroids or other drugs, excl. anticholinergics	same dose of inhaled corticosteroids alone	DRUGS FOR OBSTRUCTIVE AIRWAY DISEASES	OTHER DRUGS FOR OBSTRUCTIVE AIRWAY DISEASES, INHALANTS	Glucocorticoids	Number of patients with exacerbations requiring hospitalisation	1	225	No	No	No	No	Yes	Risk ratio	0.34	0.01	8.31	NA	Yes	Patient characteristics	Baseline FEV1 less than 80% predicted		No		2095, 3639, 3640, 4362, 5611, 6795, 8681
5611d	Ni Chroinin	2009	Chronic Asthma	Steroid-naïve adults, Baseline FEV1 not reported	Respiratory	Chronic lower respiratory diseases	Asthma	Addition of long-acting beta2-agonists to inhaled corticosteroids as first line therapy	DRUGS FOR OBSTRUCTIVE AIRWAY DISEASES	ADRENERGICS, INHALANTS	Adrenergics in combination with corticosteroids or other drugs, excl. anticholinergics	same dose of inhaled corticosteroids alone	DRUGS FOR OBSTRUCTIVE AIRWAY DISEASES	OTHER DRUGS FOR OBSTRUCTIVE AIRWAY DISEASES, INHALANTS	Glucocorticoids	Number of patients with exacerbations requiring hospitalisation	5	753	Yes	No	No	No	Yes	Risk ratio	0.58	0.08	4.38	0	Yes	Patient characteristics	Baseline FEV1 not reported		No		2095, 3639, 3640, 4362, 5611, 6795, 8681
5611a	Ni Chroinin	2009	Chronic Asthma	Steroid-naïve adults	Respiratory	Chronic lower respiratory diseases	Asthma	Addition of long-acting beta2-agonists to inhaled corticosteroids as first line therapy	DRUGS FOR OBSTRUCTIVE AIRWAY DISEASES	ADRENERGICS, INHALANTS	Adrenergics in combination with corticosteroids or other drugs, excl. anticholinergics	same dose of inhaled corticosteroids alone	DRUGS FOR OBSTRUCTIVE AIRWAY DISEASES	OTHER DRUGS FOR OBSTRUCTIVE AIRWAY DISEASES, INHALANTS	Glucocorticoids	Number of patients with exacerbations requiring hospitalisation	10	1281	Yes	No	No	No	Yes	Risk ratio	0.38	0.09	1.65	0	No		Summary		No		2095, 3639, 3640, 4362, 5611, 6795, 8681
5611e	Ni Chroinin	2009	Chronic Asthma	Steroid-naïve adults, Baseline FEV1 greater than of equal to 80% predicted	Respiratory	Chronic lower respiratory diseases	Asthma	Addition of long-acting beta2-agonists to inhaled corticosteroids as first line therapy	DRUGS FOR OBSTRUCTIVE AIRWAY DISEASES	ADRENERGICS, INHALANTS	Adrenergics in combination with corticosteroids or other drugs, excl. anticholinergics	increased dose of inhaled corticosteroids alone	DRUGS FOR OBSTRUCTIVE AIRWAY DISEASES	OTHER DRUGS FOR OBSTRUCTIVE AIRWAY DISEASES, INHALANTS	Glucocorticoids	Number of patients with exacerbations requiring hospitalisation	2	2133	Yes	No	No	No	Yes	Risk ratio	1	0.31	3.25	38	No				No		2095, 3639, 3640, 4362, 5611, 6795, 8681
6161a	Pizzi	2011	Depression in patients with coronary artery disease	Recent acute coronary syndromes	Multi-morbidity	Multi-morbidity: Ischaemic heart diseases; Mood disorders	Multi-morbidity: Chronic ischaemic heart disease AND Recurrent depressive disorder	Selective Serotonin Reuptake Inhibitors	PSYCHOANALEPTICS	ANTIDEPRESSANTS	Selective serotonin reuptake inhibitors	placebo or no intervention				Coronary Heart Disease readmission	5	2434	Yes	No	No		Yes	Risk ratio	0.63	0.46	0.86	6	No				No		593, 6161
6161b	Pizzi	2011	Depression in patients with coronary artery disease	Recent acute coronary syndromes	Multi-morbidity	Multi-morbidity: Ischaemic heart diseases; Mood disorders	Multi-morbidity: Chronic ischaemic heart disease AND Recurrent depressive disorder	Selective Serotonin Reuptake Inhibitors	PSYCHOANALEPTICS	ANTIDEPRESSANTS	Selective serotonin reuptake inhibitors	placebo or no intervention				Coronary Heart Disease readmission	3	707	Yes	No	No	No	Yes	Risk ratio	0.74	0.44	1.23	15	Yes	Study quality	RCTS at low risk of bias		No		593, 6161
8867	Poole	2015	Chronic obstructive pulmonary disease or Chronic bronchitis	All severities	Respiratory	Chronic lower respiratory diseases	Other chronic obstructive pulmonary disease	Mucolytic	COUGH AND COLD PREPARATIONS	EXPECTORANTS, EXCL. COMBINATIONS WITH COUGH SUPPRESSANTS	Mucolytics	placebo				Hospitalisation during study period	4	1788	Yes	Yes	Yes	No	No	Risk ratio	0.740215	0.59227	0.915603	58	No			Moderate	No
8868	Powell	2015	Chronic asthma		Respiratory	Chronic lower respiratory diseases	Asthma	Mepolizumab 75 mg	IMMUNOSUPPRESSANTS	IMMUNOSUPPRESSANTS	Interleukin inhibitors	placebo				Rate of exacerbations requiring admission	2	690	Yes	No	No	No	Yes	Risk ratio	0.61	0.33	1.13	5	No				No
6347a	Rajagopalan	2011	Heart failure	Preserved ejection fraction (an EF greater than or equal to 40%)	Circulatory	Other forms of heart disease	Heart failure	Angiotensin II receptor blocker or angiotensin converting enzyme inhibitor	AGENTS ACTING ON THE RENIN-ANGIOTENSIN SYSTEM	ACE INHIBITORS, PLAIN AND/OR ANGIOTENSIN II ANTAGONISTS, PLAIN	ACE inhibitors, plain AND/OR Angiotensin II antagonists, plain	Placebo				Hospitalization due to cardiovascular causes	4	4857	Yes	No	No	No	Yes	Risk ratio	0.85	0.72	1.01	0	No		Summary		No		2549, 6347, 8916, 8922, 3781, 6347, 7200, 3275
6347c	Rajagopalan	2011	Heart failure	Preserved ejection fraction	Circulatory	Other forms of heart disease	Heart failure	Digoxin	CARDIAC THERAPY	CARDIAC GLYCOSIDES	Digitalis glycosides	placebo				hospitalization due to cardiovascular causes	1	824	No	No	No	No	Yes	Risk ratio	0.9	0.78	1.04	0	Yes	Intervention, comparator, co-intervention	Digoxin		No		6347, 8928, 8931, 3415
6347b	Rajagopalan	2011	Heart failure	Preserved ejection fraction (an EF greater than or equal to 40%)	Circulatory	Other forms of heart disease	Heart failure	Angiotensin II receptor blocker or angiotensin converting enzyme inhibitor	AGENTS ACTING ON THE RENIN-ANGIOTENSIN SYSTEM	ACE INHIBITORS, PLAIN AND/OR ANGIOTENSIN II ANTAGONISTS, PLAIN	ACE inhibitors, plain AND/OR Angiotensin II antagonists, plain	Placebo				Hospitalization due to cardiovascular causes	3	7997	Yes	No	No	No	Yes	Risk ratio	1.04	0.8	1.36	NA	Yes	Intervention, comparator, co-intervention	angiotensin converting enzyme (ACE) inhibitors or angiotensin receptor blockers		No		2549, 6347, 8916, 8922, 3781, 6347, 7200, 3275
6442d	Renner	2012	Breast cancer patients receiving chemotherapy		Factors influencing health status and contact with health services	Persons encountering health services for specific procedures and health care	Other medical care	Granulocyte-macrophage colony-stimulating factors	IMMUNOSTIMULANTS	IMMUNOSTIMULANTS	Colony stimulating factors	placebo or no treatment				Hospitalization (during all cycles) with antibiotics because of febrile neutropenia	1	20	No	No	No	No	Yes	Risk ratio	0.28	0.01	6.1	NA	Yes	Multiple	granulocyte-macrophage colony-stimulating factors and hospitalizations during all cycles		No		6442
6442g	Renner	2012	Breast cancer patients receiving chemotherapy		Factors influencing health status and contact with health services	Persons encountering health services for specific procedures and health care	Other medical care	Granulocyte-macrophage colony-stimulating factors	IMMUNOSTIMULANTS	IMMUNOSTIMULANTS	Colony stimulating factors	placebo or no treatment				Hospitalization (during first cycle) with antibiotics because of febrile neutropenia	1	142	No	No	No	No	Yes	Risk ratio	0.26	0.03	2.24	NA	Yes	Multiple	granulocyte-macrophage colony-stimulating factors and and hospitalization during first cycle		No		6442
6442c	Renner	2012	Breast cancer patients receiving chemotherapy		Factors influencing health status and contact with health services	Persons encountering health services for specific procedures and health care	Other medical care	Granulocyte-macrophage colony-stimulating factors	IMMUNOSTIMULANTS	IMMUNOSTIMULANTS	Colony stimulating factors	placebo or no treatment				Hospitalization (total) with antibiotics because of febrile neutropenia	2	162	Yes	No	No	No	Yes	Risk ratio	0.26	0.04	1.56	0	Yes	Intervention, comparator, co-intervention	granulocyte-macrophage colony-stimulating factors		No		6442
6442f	Renner	2012	Breast cancer patients receiving chemotherapy		Factors influencing health status and contact with health services	Persons encountering health services for specific procedures and health care	Other medical care	Granulocyte colony-stimulating factors	IMMUNOSTIMULANTS	IMMUNOSTIMULANTS	Colony stimulating factors	placebo or no treatment				Hospitalization (during first cycle) with antibiotics because of febrile neutropenia	2	987	Yes	Yes	Yes	No	No	Risk ratio	0.12	0.05	0.29	0	Yes	Multiple	granulocyte colony-stimulating factors and hospitalization during first cycle		No		6442
6442a	Renner	2012	Breast cancer patients receiving chemotherapy		Factors influencing health status and contact with health services	Persons encountering health services for specific procedures and health care	Other medical care	Primary prophylactic colony-stimulating factors (Granulocyte colony-stimulating factors or Granulocyte-macrophage colony-stimulating factors)	IMMUNOSTIMULANTS	IMMUNOSTIMULANTS	Colony stimulating factors	placebo or no treatment				Hospitalization (total) with antibiotics because of febrile neutropenia	4	1149	Yes	Yes	Yes	No	No	Risk ratio	0.13	0.06	0.3	0	No		Summary	Low	No		6442
6442e	Renner	2012	Breast cancer patients receiving chemotherapy		Factors influencing health status and contact with health services	Persons encountering health services for specific procedures and health care	Other medical care	Primary prophylactic colony-stimulating factors	IMMUNOSTIMULANTS	IMMUNOSTIMULANTS	Colony stimulating factors	placebo or no treatment				Hospitalization (during first cycle) with antibiotics because of febrile neutropenia	3	1129	Yes	Yes	Yes	No	No	Risk ratio	0.13	0.06	0.3	0	Yes	Multiple	Hospitalization during first cycle		No		6442
6442b	Renner	2012	Breast cancer patients receiving chemotherapy		Factors influencing health status and contact with health services	Persons encountering health services for specific procedures and health care	Other medical care	Granulocyte colony-stimulating factors	IMMUNOSTIMULANTS	IMMUNOSTIMULANTS	Colony stimulating factors	placebo or no treatment				Hospitalization (total) with antibiotics because of febrile neutropenia	2	987	Yes	Yes	Yes	No	No	Risk ratio	0.14	0.06	0.3	0	Yes	Intervention, comparator, co-intervention	granulocyte colony-stimulating factors		No		6442
6564d	Rodrigo	1999	Acute asthma		Respiratory	Chronic lower respiratory diseases	Status asthmaticus	Inhaled corticosteroids	CORTICOSTEROIDS FOR SYSTEMIC USE AND/OR DRUGS FOR OBSTRUCTIVE AIRWAY DISEASES	OTHER DRUGS FOR OBSTRUCTIVE AIRWAY DISEASES, INHALANTS AND/OR CORTICOSTEROIDS FOR SYSTEMIC USE, PLAIN	Glucocorticoids	placebo in the emergency department				Hospital admissions (for asthma)	1	94	No	No	No	No	Yes	Risk ratio	0.45	0.19	1.08	NA	Yes	Intervention, comparator, co-intervention	Inhaled		No		2158, 6564, 2159
6564c	Rodrigo	1999	Acute asthma		Respiratory	Chronic lower respiratory diseases	Status asthmaticus	Parenteral corticosteroids	CORTICOSTEROIDS FOR SYSTEMIC USE	CORTICOSTEROIDS FOR SYSTEMIC USE, PLAIN		placebo in the emergency department				Hospital admissions (for asthma)	2	151	Yes	Yes	Yes	No	No	Risk ratio	0.48	0.29	0.81	Not statistically significant	Yes	Study quality, robustness to trial exclusion	Low quality		No		6564, 6676, 6672, 6677
6564a	Rodrigo	1999	Acute asthma		Respiratory	Chronic lower respiratory diseases	Status asthmaticus	Parenteral or inhaled corticosteroids	CORTICOSTEROIDS FOR SYSTEMIC USE AND/OR DRUGS FOR OBSTRUCTIVE AIRWAY DISEASES	OTHER DRUGS FOR OBSTRUCTIVE AIRWAY DISEASES, INHALANTS AND/OR CORTICOSTEROIDS FOR SYSTEMIC USE, PLAIN	Glucocorticoids	placebo in the emergency department				Hospital admissions (for asthma)	6	480	Yes	Yes	Yes	No	No	Risk ratio	0.68	0.47	0.99	Not statistically significant	No		Summary	Low	No		2158, 6564, 2159
6564b	Rodrigo	1999	Acute asthma		Respiratory	Chronic lower respiratory diseases	Status asthmaticus	Parenteral corticosteroids	CORTICOSTEROIDS FOR SYSTEMIC USE	CORTICOSTEROIDS FOR SYSTEMIC USE, PLAIN		placebo in the emergency department				Hospital admissions (for asthma)	3	234	Yes	No	No	No	Yes	Risk ratio	1.21	0.67	2.18	Not statistically significant	Yes	Study quality, robustness to trial exclusion	High quality		No		6564, 6676, 6672, 6677
6566	Rodrigo	2000	Acute asthma		Respiratory	Chronic lower respiratory diseases	Status asthmaticus	Nebulised or parenteral Magnesium sulfate	BLOOD SUBSTITUTES AND PERFUSION SOLUTIONS AND/OR Not otherwise specified	I.V. SOLUTION ADDITIVES AND/OR Not otherwise specified	Electrolyte solutions AND/OR Not otherwise specified	placebo				Hospitalizations	4	326	Yes	No	No	No	Yes	Risk ratio	0.68	0.41	1.15	Not statistically significant	No				No		813, 5325, 6566, 6670, 7029, 4002
6576	Rodrigo	2002	Acute asthma		Respiratory	Chronic lower respiratory diseases	Status asthmaticus	continuous nebulization of B-agonists	DRUGS FOR OBSTRUCTIVE AIRWAY DISEASES	ADRENERGICS, INHALANTS	Selective beta-2-adrenoreceptor agonists	Intermittent nebulization of B-agonists	DRUGS FOR OBSTRUCTIVE AIRWAY DISEASES	ADRENERGICS, INHALANTS	Selective beta-2-adrenoreceptor agonists	hospital admissions	2	80	Yes	No	No	No	Yes	Risk ratio	0.68	0.33	1.38	Not statistically significant	No				No		1249, 6576
6578	Rodrigo	2003	Acute asthma		Respiratory	Chronic lower respiratory diseases	Status asthmaticus	Helium-oxygen gas mixture	ALL OTHER THERAPEUTIC PRODUCTS	ALL OTHER THERAPEUTIC PRODUCTS	Medical gases	Oxygen/air	ALL OTHER THERAPEUTIC PRODUCTS	ALL OTHER THERAPEUTIC PRODUCTS	Medical gases	hospital admissions	4	324	Yes	No	No	No	Yes	Risk ratio	1.07	0.46	2.48	Not statistically significant	No				No		6578
6568c	Rodrigo	2005	Acute asthma	Severe	Respiratory	Chronic lower respiratory diseases	Status asthmaticus	B2 agonists and anticholinergics	DRUGS FOR OBSTRUCTIVE AIRWAY DISEASES	ADRENERGICS, INHALANTS AND/OR OTHER DRUGS FOR OBSTRUCTIVE AIRWAY DISEASES, INHALANTS	Adrenergics in combination with anticholinergics AND/OR Anticholinergics AND/OR Selective beta-2-adrenoreceptor agonists	B2 agonists alone	DRUGS FOR OBSTRUCTIVE AIRWAY DISEASES	ADRENERGICS, INHALANTS	Selective beta-2-adrenoreceptor agonists	Hospital admissions	1	55	No	No	Yes	No	No	Risk ratio	0.31	0.1	1.01	NA	Yes	Multiple	Single dose, severe severity		No
6568b	Rodrigo	2005	Acute asthma	Moderate	Respiratory	Chronic lower respiratory diseases	Status asthmaticus	B2 agonists and anticholinergics	DRUGS FOR OBSTRUCTIVE AIRWAY DISEASES	ADRENERGICS, INHALANTS AND/OR OTHER DRUGS FOR OBSTRUCTIVE AIRWAY DISEASES, INHALANTS	Adrenergics in combination with anticholinergics AND/OR Anticholinergics AND/OR Selective beta-2-adrenoreceptor agonists	B2 agonists alone	DRUGS FOR OBSTRUCTIVE AIRWAY DISEASES	ADRENERGICS, INHALANTS	Selective beta-2-adrenoreceptor agonists	Hospital admissions	2	436	Yes	No	No	No	Yes	Risk ratio	0.86	0.35	2.09	70.4	Yes	Multiple	Single dose, moderate severity		No
6568f	Rodrigo	2005	Acute asthma		Respiratory	Chronic lower respiratory diseases	Status asthmaticus	B2 agonists and anticholinergics	DRUGS FOR OBSTRUCTIVE AIRWAY DISEASES	ADRENERGICS, INHALANTS AND/OR OTHER DRUGS FOR OBSTRUCTIVE AIRWAY DISEASES, INHALANTS	Adrenergics in combination with anticholinergics AND/OR Anticholinergics AND/OR Selective beta-2-adrenoreceptor agonists	B2 agonists alone	DRUGS FOR OBSTRUCTIVE AIRWAY DISEASES	ADRENERGICS, INHALANTS	Selective beta-2-adrenoreceptor agonists	Hospital admissions	3	343	Yes	Yes	Yes	No	No	Risk ratio	0.53	0.36	0.76	NR	Yes	Intervention, comparator, co-intervention	Trials using three or more doses of anticholinergic agents		No
6568e	Rodrigo	2005	Acute asthma	Severe	Respiratory	Chronic lower respiratory diseases	Status asthmaticus	B2 agonists and anticholinergics	DRUGS FOR OBSTRUCTIVE AIRWAY DISEASES	ADRENERGICS, INHALANTS AND/OR OTHER DRUGS FOR OBSTRUCTIVE AIRWAY DISEASES, INHALANTS	Adrenergics in combination with anticholinergics AND/OR Anticholinergics AND/OR Selective beta-2-adrenoreceptor agonists	B2 agonists alone	DRUGS FOR OBSTRUCTIVE AIRWAY DISEASES	ADRENERGICS, INHALANTS	Selective beta-2-adrenoreceptor agonists	Hospital admissions	3	226	Yes	Yes	Yes	No	No	Risk ratio	0.57	0.37	0.76	0	Yes	Multiple	Multiple dose, severe severity		No
6568g	Rodrigo	2005	Acute asthma		Respiratory	Chronic lower respiratory diseases	Status asthmaticus	B2 agonists and anticholinergics	DRUGS FOR OBSTRUCTIVE AIRWAY DISEASES	ADRENERGICS, INHALANTS AND/OR OTHER DRUGS FOR OBSTRUCTIVE AIRWAY DISEASES, INHALANTS	Adrenergics in combination with anticholinergics AND/OR Anticholinergics AND/OR Selective beta-2-adrenoreceptor agonists	B2 agonists alone	DRUGS FOR OBSTRUCTIVE AIRWAY DISEASES	ADRENERGICS, INHALANTS	Selective beta-2-adrenoreceptor agonists	Hospital admissions	unclear	unclear	Yes	Yes	Yes	No	No	Risk ratio	0.58	0.38	0.87	28	Yes	Multiple	Trials using three or more doses of anticholinergic agents with explicit admission criteria		No
6568h	Rodrigo	2005	Acute asthma		Respiratory	Chronic lower respiratory diseases	Status asthmaticus	B2 agonists and anticholinergics	DRUGS FOR OBSTRUCTIVE AIRWAY DISEASES	ADRENERGICS, INHALANTS AND/OR OTHER DRUGS FOR OBSTRUCTIVE AIRWAY DISEASES, INHALANTS	Adrenergics in combination with anticholinergics AND/OR Anticholinergics AND/OR Selective beta-2-adrenoreceptor agonists	B2 agonists alone	DRUGS FOR OBSTRUCTIVE AIRWAY DISEASES	ADRENERGICS, INHALANTS	Selective beta-2-adrenoreceptor agonists	Hospital admissions	4	879	Yes	No	No	No	Yes	Risk ratio	0.74	0.48	1.14	NR	Yes	Intervention, comparator, co-intervention	Trials using three or more doses of anticholinergic agents when systemic CCS were used		No
6568d	Rodrigo	2005	Acute asthma	Moderate	Respiratory	Chronic lower respiratory diseases	Status asthmaticus	B2 agonists and anticholinergics	DRUGS FOR OBSTRUCTIVE AIRWAY DISEASES	ADRENERGICS, INHALANTS AND/OR OTHER DRUGS FOR OBSTRUCTIVE AIRWAY DISEASES, INHALANTS	Adrenergics in combination with anticholinergics AND/OR Anticholinergics AND/OR Selective beta-2-adrenoreceptor agonists	B2 agonists alone	DRUGS FOR OBSTRUCTIVE AIRWAY DISEASES	ADRENERGICS, INHALANTS	Selective beta-2-adrenoreceptor agonists	Hospital admissions	4	839	Yes	Yes	Yes	No	No	Risk ratio	0.7	0.51	0.95	0	Yes	Multiple	Multiple dose, moderate severity		No
6568a	Rodrigo	2005	Acute asthma		Respiratory	Chronic lower respiratory diseases	Status asthmaticus	B2 agonists and anticholinergics	DRUGS FOR OBSTRUCTIVE AIRWAY DISEASES	ADRENERGICS, INHALANTS AND/OR OTHER DRUGS FOR OBSTRUCTIVE AIRWAY DISEASES, INHALANTS	Adrenergics in combination with anticholinergics AND/OR Anticholinergics AND/OR Selective beta-2-adrenoreceptor agonists	B2 agonists alone	DRUGS FOR OBSTRUCTIVE AIRWAY DISEASES	ADRENERGICS, INHALANTS	Selective beta-2-adrenoreceptor agonists	Hospital admissions	9	1556	Yes	Yes	Yes	No	No	Risk ratio	0.68	0.53	0.86	13.8	No		Summary	Moderate	No
6672	Rowe	1992	Acute asthma		Respiratory	Chronic lower respiratory diseases	Status asthmaticus	parenteral or oral glucocoritcoids	CORTICOSTEROIDS FOR SYSTEMIC USE	CORTICOSTEROIDS FOR SYSTEMIC USE, PLAIN		placebo				Hospital admission	3	252	Yes	Yes	Yes	No	No	Risk ratio	0.47	0.27	0.79	Not statistically significant	No		.		No		6564, 6676, 6672, 6677	Multiple estimates reported but only 1 was for adults
6670	Rowe	2000	Acute asthma	Severe	Respiratory	Chronic lower respiratory diseases	Status asthmaticus	Intravenous magnesium sulfate	BLOOD SUBSTITUTES AND PERFUSION SOLUTIONS	I.V. SOLUTION ADDITIVES	Electrolyte solutions	placebo				Hospital admission	3	422	Yes	Yes	Yes	No	No	Risk ratio	0.50738	0.204918	0.811069	NR	No		.	Low	No		813, 5325, 6566, 6670, 7029, 4002	Multiple estimates reported but only 1 was for adults
6676	Rowe	2001	Acute asthma		Respiratory	Chronic lower respiratory diseases	Status asthmaticus	systemic corticosteroids	CORTICOSTEROIDS FOR SYSTEMIC USE	CORTICOSTEROIDS FOR SYSTEMIC USE, PLAIN		IV saline or placebo	BLOOD SUBSTITUTES AND PERFUSION SOLUTIONS	IRRIGATING SOLUTIONS	Salt solutions	Hospital admission	6	441	Yes	No	No	No	Yes	Risk ratio	0.58	0.32	1.07	43	No		.		No		6564, 6676, 6672, 6677	Adults only in a larger study that included children and adults
6677	Rowe	2007	Acute asthma		Respiratory	Chronic lower respiratory diseases	Status asthmaticus	Oral or Intramuscular corticosteroid (CS)	CORTICOSTEROIDS FOR SYSTEMIC USE	CORTICOSTEROIDS FOR SYSTEMIC USE, PLAIN		placebo				Admissions to hospital	3	184	Yes	Yes	Yes	No	No	Risk ratio	0.35	0.12	0.95	0	No			Very low	No		6564, 6676, 6672, 6677
8884a	Saab	2015	Hepatic encephalopathy		Digestive system	Diseases of liver	Hepatic failure, not elsewhere classified	Probiotics	Not otherwise specified	Not otherwise specified	Not otherwise specified	no treatment, placebo, or lactulose				Hospitalisation	4	276	Yes	Yes	Yes	No	No	Risk ratio	0.616564	0.412573	0.897535	0	No			Moderate	No
8884b	Saab	2015	Hepatic encephalopathy		Digestive system	Diseases of liver	Hepatic failure, not elsewhere classified	Probiotics	Not otherwise specified	Not otherwise specified	Not otherwise specified	lactulose	Not otherwise specified	Not otherwise specified	Not otherwise specified	Hospitalisation	3	253	Yes	No	No	No	Yes	Risk ratio	1.02	0.52	1.99	NR	No				No
6746a	Saha	2007	Patients with a prior cardiovascular event or at high risk for cardiovascular events	Preserved ejection fraction	Circulatory	Ischaemic heart diseases	Chronic ischaemic heart disease	Tissue angiotensin converting enzyme Inhibitors	AGENTS ACTING ON THE RENIN-ANGIOTENSIN SYSTEM	ACE INHIBITORS, PLAIN	ACE inhibitors, plain	placebo				Hospitalization for angina	4	31555	Yes	No	No	No	Yes	Risk ratio	0.98	0.91	1.07	NR	No		.		No			.
6747	Saha	2008	Diabetes mellitus	without left ventricular systolic dysfunction or clinical evidence of heart failure	Endocrine, nutritional and metabolic diseases	Diabetes mellitus	Diabetes mellitus	Tissue angiotensin-converting enzyme inhibitors	AGENTS ACTING ON THE RENIN-ANGIOTENSIN SYSTEM	ACE INHIBITORS, PLAIN	ACE inhibitors, plain	placebo				hospitalization for heart failure	3	9991	Yes	No	No	No	Yes	Risk ratio	0.87	0.72	1.06	NR	No		.		No
6746b	Saha	2007	Patients with a prior cardiovascular event or at high risk for cardiovascular events	Preserved left ventricular function	Circulatory	Ischaemic heart diseases	Chronic ischaemic heart disease	Tissue angiotensin converting enzyme Inhibitors	AGENTS ACTING ON THE RENIN-ANGIOTENSIN SYSTEM	ACE INHIBITORS, PLAIN	ACE inhibitors, plain	placebo				Hospitalization for congestive heart failure	4	29805	Yes	Yes	Yes	No	No	Risk ratio	0.78	0.67	0.9	NR	No		.	High	No			.
6797a	Salpeter	2006	Chronic obstructive pulmonary disease	Severity not described	Respiratory	Chronic lower respiratory diseases	Other chronic obstructive pulmonary disease	Anticholinergics	DRUGS FOR OBSTRUCTIVE AIRWAY DISEASES	OTHER DRUGS FOR OBSTRUCTIVE AIRWAY DISEASES, INHALANTS	Anticholinergics	placebo				Severe chronic obstructive pulmonary disease exacerbation requiring hospitalization	3	3552	Yes	Yes	Yes	No	No	Risk ratio	0.67	0.53	0.86	0	No		.	Low	No		6797, 8367, 8511, 8692. 8842, 8933, 548, 1438, 8744, 8850
6797b	Salpeter	2006	Chronic obstructive pulmonary disease	Severity not described	Respiratory	Chronic lower respiratory diseases	Other chronic obstructive pulmonary disease	Anticholinergics	DRUGS FOR OBSTRUCTIVE AIRWAY DISEASES	OTHER DRUGS FOR OBSTRUCTIVE AIRWAY DISEASES, INHALANTS	Anticholinergics	placebo				Hospitalization for lower respiratory morbidity or COPD exacerbation	4	5514	Yes	Yes	Yes	No	No	Risk ratio	0.75	0.61	0.93	NR	No		.	Low	No		6797, 8367, 8511, 8692. 8842, 8933, 548, 1438, 8744, 8850
6797c	Salpeter	2006	Chronic obstructive pulmonary disease	Severity not described	Respiratory	Chronic lower respiratory diseases	Other chronic obstructive pulmonary disease	Long-acting beta2-agonists	DRUGS FOR OBSTRUCTIVE AIRWAY DISEASES	ADRENERGICS, INHALANTS	Selective beta-2-adrenoreceptor agonists	placebo				severe Chronic obstructive pulmonary disease exacerbation requiring hospitalization	2	911	Yes	No	No	No	Yes	Risk ratio	1.08	0.61	1.95	7.5	No		.		No		6797, 8367, 4003
6795	Salpeter	2006	Chronic Asthma		Respiratory	Chronic lower respiratory diseases	Asthma	Long acting beta agonists	DRUGS FOR OBSTRUCTIVE AIRWAY DISEASES	ADRENERGICS, INHALANTS	Selective beta-2-adrenoreceptor agonists	placebo				Exacerbations requiring hospitalization	9	30125	Yes	No	No	No	Yes	Risk ratio	2	1	3.9	nr	No				No		2095, 3639, 3640, 4362, 5611, 6795, 8681
6797d	Salpeter	2006	Chronic obstructive pulmonary disease	Severity not described	Respiratory	Chronic lower respiratory diseases	Other chronic obstructive pulmonary disease	Long-acting beta2-agonists	DRUGS FOR OBSTRUCTIVE AIRWAY DISEASES	ADRENERGICS, INHALANTS	Selective beta-2-adrenoreceptor agonists	Anticholinergics	DRUGS FOR OBSTRUCTIVE AIRWAY DISEASES	OTHER DRUGS FOR OBSTRUCTIVE AIRWAY DISEASES, INHALANTS	Anticholinergics	Severe Chronic obstructive pulmonary disease exacerbation requiring hospitalization	2	1606	Yes	Yes	No	Yes	No	Risk ratio	1.95	1.06	3.59	0	No		.	Low	No		6797, 8367, 4003
6806e	Sampson	2013	Schizophrenia and other types of schizophrenia-like psychoses		Mental and behavioural disorders	Schizophrenia, schizotypal and delusional disorders	Schizophrenia	Drug holiday intermittent therapy	PSYCHOLEPTICS	ANTIPSYCHOTICS	Diazepines, oxazepines, thiazepines and oxepines AND/OR Other antipsychotics	maintenance therapy	PSYCHOLEPTICS	ANTIPSYCHOTICS	Diazepines, oxazepines, thiazepines and oxepines AND/OR Other antipsychotics	Hospitalisation	1	35	No	No	No	No	Yes	Risk ratio	0.26	0.03	2.14	NA	Yes	Multiple	medium term (13-25 weeks)	Very low	No		6806, 4508	Only 1 study conducted this comparison so no summary estimate possible
6806g	Sampson	2013	Schizophrenia and other types of schizophrenia-like psychoses		Mental and behavioural disorders	Schizophrenia, schizotypal and delusional disorders	Schizophrenia	Various intermittent atypical antipsychotics (dosage unclear)	PSYCHOLEPTICS	ANTIPSYCHOTICS	Diazepines, oxazepines, thiazepines and oxepines AND/OR Other antipsychotics	Maintained atypical/typical antipsychotics (dosage unclear)	PSYCHOLEPTICS	ANTIPSYCHOTICS	Diazepines, oxazepines, thiazepines and oxepines AND/OR Other antipsychotics	Hospitalisation	1	35	No	No	No	No	Yes	Risk ratio	0.26	0.03	2.14	NA	Yes	Multiple	various intermittent atypical antipsychotics (dosage unclear) vs maintained atypical/typical antipsychotics (dosage unclear) - medium term (13-25 weeks)		No		6806, 4508	.
6806a	Sampson	2013	Schizophrenia and other types of schizophrenia-like psychoses		Mental and behavioural disorders	Schizophrenia, schizotypal and delusional disorders	Schizophrenia	Any intermittent drug technique (drug not specified)	PSYCHOLEPTICS	ANTIPSYCHOTICS	Diazepines, oxazepines, thiazepines and oxepines AND/OR Other antipsychotics AND/OR Phenothiazines with aliphatic side-chain	maintenance therapy (drug not specified)	PSYCHOLEPTICS	ANTIPSYCHOTICS	Diazepines, oxazepines, thiazepines and oxepines AND/OR Other antipsychotics AND/OR Phenothiazines with aliphatic side-chain	Hospitalisation	2	136	Yes	No	No	No	Yes	Risk ratio	1.04	0.31	3.48	69	Yes	Study or follow-up duration	Medium term (13-25 weeks)		No		6806, 4508
6806c	Sampson	2013	Schizophrenia and other types of schizophrenia-like psychoses		Mental and behavioural disorders	Schizophrenia, schizotypal and delusional disorders	Schizophrenia	Early-based intermittent therapy	PSYCHOLEPTICS	ANTIPSYCHOTICS	Phenothiazines with aliphatic side-chain	maintenance therapy	PSYCHOLEPTICS	ANTIPSYCHOTICS	Phenothiazines with aliphatic side-chain	Hospitalisation	1	101	No	No	No	No	Yes	Risk ratio	4.08	0.47	35.25	NA	Yes	Multiple	medium term (13-25 weeks)		No		6806, 4508	No summary estimate
6806j	Sampson	2013	Schizophrenia and other types of schizophrenia-like psychoses		Mental and behavioural disorders	Schizophrenia, schizotypal and delusional disorders	Schizophrenia	intermittent chlorpromazine equivalents (low dose)	PSYCHOLEPTICS	ANTIPSYCHOTICS	Phenothiazines with aliphatic side-chain	Maintained chlorpromazine equivalents (high dose)	PSYCHOLEPTICS	ANTIPSYCHOTICS	Phenothiazines with aliphatic side-chain	Hospitalisation	1	42	No	No	No	No	Yes	Risk ratio	1.1	0.6	2.02	NA	Yes	Multiple	intermittent chlorpromazine equivalents (low dose) vs maintained chlorpromazine equivalents (high dose) - long term (≥26 weeks)		No		6806, 4508	.
6806h	Sampson	2013	Schizophrenia and other types of schizophrenia-like psychoses		Mental and behavioural disorders	Schizophrenia, schizotypal and delusional disorders	Schizophrenia	Intermittent chlorpromazine equivalents (low dose)	PSYCHOLEPTICS	ANTIPSYCHOTICS	Phenothiazines with aliphatic side-chain	Maintained chlorpromazine equivalents (low dose)	PSYCHOLEPTICS	ANTIPSYCHOTICS	Phenothiazines with aliphatic side-chain	Hospitalisation	1	101	No	No	No	No	Yes	Risk ratio	1.53	0.68	3.42	NA	Yes	Multiple	intermittent chlorpromazine equivalents (low dose) vs maintained chlorpromazine equivalents (low dose) - long term (≥26 weeks)		No		6806, 4508	.
6806i	Sampson	2013	Schizophrenia and other types of schizophrenia-like psychoses		Mental and behavioural disorders	Schizophrenia, schizotypal and delusional disorders	Schizophrenia	intermittent chlorpromazine equivalents (low dose)	PSYCHOLEPTICS	ANTIPSYCHOTICS	Phenothiazines with aliphatic side-chain	Maintained chlorpromazine equivalents (moderate dose)	PSYCHOLEPTICS	ANTIPSYCHOTICS	Phenothiazines with aliphatic side-chain	Hospitalisation	1	116	No	No	No	No	Yes	Risk ratio	1.48	0.97	2.26	NA	Yes	Multiple	intermittent chlorpromazine equivalents (low dose) vs maintained chlorpromazine equivalents (moderate dose) - long term (≥26 weeks)		No		6806, 4508	.
6806l	Sampson	2013	Schizophrenia and other types of schizophrenia-like psychoses		Mental and behavioural disorders	Schizophrenia, schizotypal and delusional disorders	Schizophrenia	intermittent haloperidol equivalents (low dose)	PSYCHOLEPTICS	ANTIPSYCHOTICS	Butyrophenone derivatives	Maintained haloperidol equivalents (low dose)	PSYCHOLEPTICS	ANTIPSYCHOTICS	Butyrophenone derivatives	Hospitalisation	1	54	No	No	No	No	Yes	Risk ratio	2.75	1	7.57	NA	Yes	Multiple	intermittent haloperidol equivalents (low dose) vs mmaintained haloperidol equivalents (low dose) - long term (≥26 weeks)		No		6806, 4508	.
6806f	Sampson	2013	Schizophrenia and other types of schizophrenia-like psychoses		Mental and behavioural disorders	Schizophrenia, schizotypal and delusional disorders	Schizophrenia	Any intermittent drug technique (specific drug)	PSYCHOLEPTICS	ANTIPSYCHOTICS	Butyrophenone derivatives AND/OR Diazepines, oxazepines, thiazepines and oxepines AND/OR Other antipsychotics AND/OR Phenothiazines with aliphatic side-chain AND/OR Phenothiazines with piperazine structure	maintenance therapy (specific drug)	PSYCHOLEPTICS	ANTIPSYCHOTICS	Butyrophenone derivatives AND/OR Diazepines, oxazepines, thiazepines and oxepines AND/OR Other antipsychotics AND/OR Phenothiazines with aliphatic side-chain AND/OR Phenothiazines with piperazine structure	Hospitalisation	6	661	Yes	Yes	No	Yes	No	Risk ratio	1.58	1.28	1.97	19	No		Summary	High	No		6806, 4508	Estimate found in 7th table but is only summary available
6806b	Sampson	2013	Schizophrenia and other types of schizophrenia-like psychoses		Mental and behavioural disorders	Schizophrenia, schizotypal and delusional disorders	Schizophrenia	Any intermittent drug technique (drug not specified)	PSYCHOLEPTICS	ANTIPSYCHOTICS	Butyrophenone derivatives AND/OR Phenothiazines with aliphatic side-chain AND/OR Phenothiazines with piperazine structure	maintenance therapy (drug not specified)	PSYCHOLEPTICS	ANTIPSYCHOTICS	Butyrophenone derivatives AND/OR Phenothiazines with aliphatic side-chain AND/OR Phenothiazines with piperazine structure	Hospitalisation	5	626	Yes	Yes	No	Yes	No	Risk ratio	1.65	1.33	2.06	0	Yes	Study or follow-up duration	Long term (≥26 weeks)	Moderate	No		6806, 4508
6806d	Sampson	2013	Schizophrenia and other types of schizophrenia-like psychoses		Mental and behavioural disorders	Schizophrenia, schizotypal and delusional disorders	Schizophrenia	Early-based intermittent therapy	PSYCHOLEPTICS	ANTIPSYCHOTICS	Butyrophenone derivatives AND/OR Phenothiazines with aliphatic side-chain AND/OR Phenothiazines with piperazine structure	maintenance therapy	PSYCHOLEPTICS	ANTIPSYCHOTICS	Butyrophenone derivatives AND/OR Phenothiazines with aliphatic side-chain AND/OR Phenothiazines with piperazine structure	Hospitalisation	5	625	Yes	Yes	No	Yes	No	Risk ratio	1.66	1.33	2.08	0	Yes	Multiple	long term (≥26 weeks)	Moderate	No		6806, 4508	No summary estimate
6806k	Sampson	2013	Schizophrenia and other types of schizophrenia-like psychoses		Mental and behavioural disorders	Schizophrenia, schizotypal and delusional disorders	Schizophrenia	intermittent fluphenazine decanoate (low dose)	PSYCHOLEPTICS	ANTIPSYCHOTICS	Phenothiazines with piperazine structure	Maintained fluphenazine decanoate (low+moderate dose)	PSYCHOLEPTICS	ANTIPSYCHOTICS	Phenothiazines with piperazine structure	Hospitalisation	1	313	No	No	No	Yes	No	Risk ratio	1.81	1.33	2.48	NA	Yes	Multiple	intermittent fluphenazine decanoate (low dose) v maintained fluphenazine decanoate (low+moderate dose) - long term (≥26 weeks)		No		6806, 4508	.
7029b	Shan	2013	Acute asthma		Respiratory	Chronic lower respiratory diseases	Status asthmaticus	Nebulized magnesium sulfate	Not otherwise specified	Not otherwise specified	Not otherwise specified	Control				Hospital admission for acute asthma	6	383	Yes	Yes	Yes	No	No	Risk ratio	0.63	0.43	0.92	0	No			Moderate	No		813, 5325, 6566, 6670, 7029, 4002
7029a	Shan	2013	Acute asthma		Respiratory	Chronic lower respiratory diseases	Status asthmaticus	Intravenous magnesium sulfate	BLOOD SUBSTITUTES AND PERFUSION SOLUTIONS	I.V. SOLUTION ADDITIVES	Electrolyte solutions	control				Hospital admission for acute asthma	10	970	Yes	No	No	No	Yes	Risk ratio	0.86	0.73	1.01	70	No				No		813, 5325, 6566, 6670, 7029, 4002
7484i	Stratton	2013	Malnourished community-dwelling adults recently discharged from hospital		Endocrine, nutritional and metabolic diseases	Malnutrition	Malnourished patients being discharged from the hospital to the community	Oral nutritional supplements	OTHER NUTRIENTS			control				Proportion of patients readmitted to hospital	1	114	No	No	Yes	No	No	Risk ratio	0.43	0.2	0.92	NA	Yes	Patient characteristics	Mean age 51 (patients with benign gastrointestinal disease)		No		7484, 615, 1264	Series 1: RCT's reporting the number of patients admitted or readmitted
7484m	Stratton	2013	Malnourished community-dwelling adults recently discharged from hospital		Endocrine, nutritional and metabolic diseases	Malnutrition	Malnourished patients being discharged from the hospital to the community	Oral nutritional supplements	OTHER NUTRIENTS			control				Proportion of patients readmitted to hospital	2	165	Yes	Yes	Yes	No	No	Risk ratio	0.43	0.21	0.88	NR	Yes	Patient characteristics	Specific conditions (Benign GI disease, leg fracture patients)		No		7484, 615, 1264	Series 1: RCT's reporting the number of patients admitted or readmitted
7484e	Stratton	2013	Malnourished community-dwelling adults recently discharged from hospital		Endocrine, nutritional and metabolic diseases	Malnutrition	Malnourished patients being discharged from the hospital to the community	Oral nutritional supplements	OTHER NUTRIENTS			control				Proportion of patients readmitted to hospital	3	276	Yes	Yes	Yes	No	No	Risk ratio	0.5	0.29	0.86	NR	Yes	Setting	Intervention started in the community		No		7484, 615, 1264	Series 1: RCT's reporting the number of patients admitted or readmitted
7484f	Stratton	2013	Malnourished community-dwelling adults recently discharged from hospital		Endocrine, nutritional and metabolic diseases	Malnutrition	Malnourished patients being discharged from the hospital to the community	Oral nutritional supplements	OTHER NUTRIENTS			control				Proportion of patients readmitted to hospital	5	410	Yes	Yes	Yes	No	No	Risk ratio	0.56	0.34	0.91	NR	Yes	Patient characteristics	Only patients with malnutrition or at risk of malnutrition		No		7484, 615, 1264	Series 1: RCT's reporting the number of patients admitted or readmitted
7484k	Stratton	2013	Malnourished community-dwelling adults recently discharged from hospital		Endocrine, nutritional and metabolic diseases	Malnutrition	Malnourished patients being discharged from the hospital to the community	Oral nutritional supplements	OTHER NUTRIENTS			control				Proportion of patients readmitted to hospital	5	410	Yes	Yes	Yes	No	No	Risk ratio	0.56	0.34	0.91	NR	Yes	Study quality, robustness to trial exclusion	Did not fulfill all graded quality criteria		No		7484, 615, 1264	Series 1: RCT's reporting the number of patients admitted or readmitted
7484g	Stratton	2013	Malnourished patients being discharged from the hospital to the community		Endocrine, nutritional and metabolic diseases	Malnutrition	Malnourished patients being discharged from the hospital to the community	Oral nutritional supplements	OTHER NUTRIENTS			control				Proportion of patients readmitted to hospital	1	445	No	No	Yes	No	No	Risk ratio	0.62	0.41	0.91	NA	Yes	Patient characteristics	unspecified proportion of malnourished and non-malnourished patients,		No		7484, 615, 1264	Series 1: RCT's reporting the number of patients admitted or readmitted
7484j	Stratton	2013	Malnourished patients being discharged from the hospital to the community		Endocrine, nutritional and metabolic diseases	Malnutrition	Malnourished patients being discharged from the hospital to the community	Oral nutritional supplements	OTHER NUTRIENTS			control				Proportion of patients readmitted to hospital	1	445	No	No	Yes	No	No	Risk ratio	0.62	0.41	0.91	NA	Yes	Study quality, robustness to trial exclusion	Fulfilled all graded quality criteria		No		7484, 615, 1264	Series 1: RCT's reporting the number of patients admitted or readmitted
7484b	Stratton	2013	Malnourished patients being discharged from the hospital to the community		Endocrine, nutritional and metabolic diseases	Malnutrition	Malnourished patients being discharged from the hospital to the community	Oral nutritional supplements	OTHER NUTRIENTS			control				Proportion of patients readmitted to hospital	5	826	Yes	Yes	Yes	No	No	Risk ratio	0.59	0.43	0.8	NR	Yes	Outcome	Readmissions		No		7484, 615, 1264	Series 1: RCT's reporting the number of patients admitted or readmitted
7484d	Stratton	2013	Malnourished patients being discharged from the hospital to the community		Endocrine, nutritional and metabolic diseases	Malnutrition	Malnourished patients being discharged from the hospital to the community	Oral nutritional supplements	OTHER NUTRIENTS			control				Proportion of patients readmitted to hospital	3	576	Yes	Yes	Yes	No	No	Risk ratio	0.64	0.44	0.93	NR	Yes	Setting	Intervention started in hospital and continued in community		No		7484, 615, 1264	Series 1: RCT's reporting the number of patients admitted or readmitted
7484h	Stratton	2013	Malnourished patients being discharged from the hospital to the community		Endocrine, nutritional and metabolic diseases	Malnutrition	Malnourished patients being discharged from the hospital to the community	Oral nutritional supplements	OTHER NUTRIENTS			control				Proportion of patients readmitted to hospital	5	738	Yes	Yes	Yes	No	No	Risk ratio	0.63	0.45	0.88	NR	Yes	Patient characteristics	Mean age 65		No		7484, 615, 1264	Series 1: RCT's reporting the number of patients admitted or readmitted
7484l	Stratton	2013	Malnourished patients being discharged from the hospital to the community		Endocrine, nutritional and metabolic diseases	Malnutrition	Malnourished patients being discharged from the hospital to the community	Oral nutritional supplements	OTHER NUTRIENTS			control				Proportion of patients readmitted to hospital	4	687	Yes	Yes	Yes	No	No	Risk ratio	0.64	0.45	0.89	NR	Yes	Patient characteristics	Variety of conditions		No		7484, 615, 1264	Series 1: RCT's reporting the number of patients admitted or readmitted
7484a	Stratton	2013	Malnourished patients being discharged from the hospital to the community		Endocrine, nutritional and metabolic diseases	Malnutrition	Malnourished patients being discharged from the hospital to the community	Oral nutritional supplements	OTHER NUTRIENTS			Usual care or dietary counselling				Proportion of patients (re)admitted to hospital	6	852	Yes	Yes	Yes	No	No	Risk ratio	0.677096	0.523643	0.853558	NR	No		Summary	Moderate	No		7484, 615, 1264	Series 1: RCT's reporting the number of patients admitted or readmitted. Series 2 provided numbers which could not be converted to absolute reductions and therefore were not recorded.
7484c	Stratton	2013	Malnourished patients being discharged from the hospital to the community		Endocrine, nutritional and metabolic diseases	Malnutrition	Malnourished patients being discharged from the hospital to the community	Oral nutritional supplements	OTHER NUTRIENTS			control				Proportion of patients readmitted to hospital	1	26	No	No	Yes	No	No	Risk ratio	0.71	#VALUE!	#VALUE!	NA	Yes	Outcome	Admissions		No		7484, 615, 1264	Series 1: RCT's reporting the number of patients admitted or readmitted
7504	Su	2014	Acute myocardial infarction	undergoing percutaneous coronary intervention	Circulatory	Ischaemic heart diseases	Acute myocardial infarction	Nitroprusside	ANTIHYPERTENSIVES	ARTERIOLAR SMOOTH MUSCLE, AGENTS ACTING ON	Nitroferricyanide derivatives	placebo				Readmission Rates Due to Cardiac Causes	2	190	Yes	Yes	Yes	No	No	Risk ratio	0.44	0.21	0.91	0	No			Low	No
7543	Susantitaphong	2013	Chronic kidney disease		Genitourinary system	Renal failure	Chronic kidney disease	Combined Renin Angiotensin Aldosterone System Blockade therapy	AGENTS ACTING ON THE RENIN-ANGIOTENSIN SYSTEM AND/OR DIURETICS	ACE INHIBITORS, COMBINATIONS AND/OR ANGIOTENSIN II ANTAGONISTS, COMBINATIONS AND/OR DIURETICS AND POTASSIUM-SPARING AGENTS IN COMBINATION		Single Renin Angiotensin Aldosterone System Blockade blockade therapy	AGENTS ACTING ON THE RENIN-ANGIOTENSIN SYSTEM AND/OR DIURETICS	ACE INHIBITORS, PLAIN AND/OR ANGIOTENSIN II ANTAGONISTS, PLAIN AND/OR POTASSIUM-SPARING AGENTS		hosptialization	5	326	Yes	No	No	No	Yes	Mean difference	1.5	-2.8	5.9	27	No				No
7647	Taylor	2001	Atrial fibrillation	Non-rheumatic	Circulatory	Other forms of heart disease	Atrial fibrillation and flutter	Long term anticoagulation	ANTITHROMBOTIC AGENTS	ANTITHROMBOTIC AGENTS	Vitamin K antagonists	Antiplatelet treatment	ANTIINFLAMMATORY AND ANTIRHEUMATIC PRODUCTS AND/OR ANTITHROMBOTIC AGENTS	ANTIINFLAMMATORY AND/OR ANTITHROMBOTIC AGENTS AND ANTIRHEUMATIC PRODUCTS, NON-STEROIDS	Platelet aggregation inhibitors excl. heparin AND/OR Propionic acid derivatives	hosptialization	6	3298	Yes	No	No	No	Yes	Risk ratio	1.45	0.93	2.27	NR	No		.		No
7787b	Tonelli	2008	Chronic kidney disease	Anemia	Genitourinary system	Renal failure	Chronic kidney disease	Erythropoiesis-Stimulating Agents (Epoetin (alpha and beta) or darbepoetin) targeting high haemoglobin	ANTIANEMIC PREPARATIONS	OTHER ANTIANEMIC PREPARATIONS	Other antianemic preparations	intermediate or low target haemoglobin protocols	ANTIANEMIC PREPARATIONS	OTHER ANTIANEMIC PREPARATIONS	Other antianemic preparations	Hospitalizations due to a cardiovascular cause	2	2035	Yes	No	No	No	Yes	Risk ratio	1.1	0.96	1.26	43.5	No		.		No
7787a	Tonelli	2008	Chronic kidney disease	Anemia	Genitourinary system	Renal failure	Chronic kidney disease	Erythropoiesis-Stimulating Agents (Epoetin (alpha and beta) or darbepoetin) targeting high haemoglobin	ANTIANEMIC PREPARATIONS	OTHER ANTIANEMIC PREPARATIONS	Other antianemic preparations	intermediate or low target haemoglobin protocols	ANTIANEMIC PREPARATIONS	OTHER ANTIANEMIC PREPARATIONS	Other antianemic preparations	All-cause hospitalizations	4	3143	Yes	No	No	No	Yes	Risk ratio	1.06	1	1.13	0	No		.		No
8704	Walters	2014	Chronic obstructive pulmonary disease with an acute exacerbation		Respiratory	Chronic lower respiratory diseases	Other chronic obstructive pulmonary disease	Intravenous corticosteroid	CORTICOSTEROIDS FOR SYSTEMIC USE	CORTICOSTEROIDS FOR SYSTEMIC USE, PLAIN	Glucocorticoids	oral corticosteroid	DRUGS FOR OBSTRUCTIVE AIRWAY DISEASES	OTHER DRUGS FOR OBSTRUCTIVE AIRWAY DISEASES, INHALANTS	Glucocorticoids	Relapse: Hospital readmission for COPD Follow-up: 4-12 weeks	3	298	Yes	No	No	No	Yes	Risk ratio	0.95	0.5	1.8	0	No			Moderate	No
8367m	Wilt	2007	Stable Chronic obstructive pulmonary disease		Respiratory	Chronic lower respiratory diseases	Other chronic obstructive pulmonary disease	ipratropium	DRUGS FOR OBSTRUCTIVE AIRWAY DISEASES	OTHER DRUGS FOR OBSTRUCTIVE AIRWAY DISEASES, INHALANTS	Anticholinergics	placebo				Hospitalization for COPD	1	273	No	No	No	No	Yes	Risk difference	-4	-10	1		No				No		6797, 8367, 8511, 8692, 8842, 8933, 548, 1438, 8744, 8850
8367h	Wilt	2007	Stable Chronic obstructive pulmonary disease		Respiratory	Chronic lower respiratory diseases	Other chronic obstructive pulmonary disease	long-acting beta2-agonist therapy	DRUGS FOR OBSTRUCTIVE AIRWAY DISEASES	ADRENERGICS, INHALANTS	Selective beta-2-adrenoreceptor agonists	placebo				Hospitalisations	3	2661	Yes	No	No	No	Yes	Risk difference	-2	-5	1	NR	No				No		6797, 8367, 4003
8367f	Wilt	2007	Stable Chronic obstructive pulmonary disease		Respiratory	Chronic lower respiratory diseases	Other chronic obstructive pulmonary disease	Combination therapy with tiotropium plus salmeterol–fluticasone	DRUGS FOR OBSTRUCTIVE AIRWAY DISEASES	ADRENERGICS, INHALANTS AND/OR OTHER DRUGS FOR OBSTRUCTIVE AIRWAY DISEASES, INHALANTS	Adrenergics in combination with corticosteroids or other drugs, excl. anticholinergics AND/OR Anticholinergics	tiotropium	DRUGS FOR OBSTRUCTIVE AIRWAY DISEASES	OTHER DRUGS FOR OBSTRUCTIVE AIRWAY DISEASES, INHALANTS	Anticholinergics	Acute COPD exacerbations	1	15449	No	No	Yes	No	No	Rate ratio	0.53	0.33	0.86		No				No		4004, 5533, 8367, 8694, 3908
8367c	Wilt	2007	Stable Chronic obstructive pulmonary disease		Respiratory	Chronic lower respiratory diseases	Other chronic obstructive pulmonary disease	inhaled corticosteroids	DRUGS FOR OBSTRUCTIVE AIRWAY DISEASES	OTHER DRUGS FOR OBSTRUCTIVE AIRWAY DISEASES, INHALANTS	Glucocorticoids	Placebo				Hospitalisations	1	3096	No	No	No	No	Yes	Rate ratio	0.88	0.74	1.03		No				No		4004, 8367
8367e	Wilt	2007	Stable Chronic obstructive pulmonary disease		Respiratory	Chronic lower respiratory diseases	Other chronic obstructive pulmonary disease	combination therapy of long-acting beta 2- agonists and corticosteroids	DRUGS FOR OBSTRUCTIVE AIRWAY DISEASES	ADRENERGICS, INHALANTS	Adrenergics in combination with corticosteroids or other drugs, excl. anticholinergics	inhaled corticosteroids	DRUGS FOR OBSTRUCTIVE AIRWAY DISEASES	OTHER DRUGS FOR OBSTRUCTIVE AIRWAY DISEASES, INHALANTS	Glucocorticoids	Hospitalisations	1	3097	No	No	No	No	Yes	Rate ratio	0.95	0.82	1.12		No				Yes	8694e	4004, 5533, 8367, 8694, 3908
8367d	Wilt	2007	Stable Chronic obstructive pulmonary disease		Respiratory	Chronic lower respiratory diseases	Other chronic obstructive pulmonary disease	combination therapy of long-acting beta 2- agonists and corticosteroids	DRUGS FOR OBSTRUCTIVE AIRWAY DISEASES	ADRENERGICS, INHALANTS	Adrenergics in combination with corticosteroids or other drugs, excl. anticholinergics	long-acting beta 2- agonists	DRUGS FOR OBSTRUCTIVE AIRWAY DISEASES	ADRENERGICS, INHALANTS	Selective beta-2-adrenoreceptor agonists	Hospitalisations	1	3088	No	No	No	No	Yes	Rate ratio	1.02	0.87	1.12		No				No		4004, 5533, 8367, 8694, 3908
8367g	Wilt	2007	Stable Chronic obstructive pulmonary disease		Respiratory	Chronic lower respiratory diseases	Other chronic obstructive pulmonary disease	Combination therapy with tiotropium plus salmeterol–fluticasone	DRUGS FOR OBSTRUCTIVE AIRWAY DISEASES	ADRENERGICS, INHALANTS AND/OR OTHER DRUGS FOR OBSTRUCTIVE AIRWAY DISEASES, INHALANTS	Adrenergics in combination with corticosteroids or other drugs, excl. anticholinergics AND/OR Anticholinergics	tiotropium	DRUGS FOR OBSTRUCTIVE AIRWAY DISEASES	OTHER DRUGS FOR OBSTRUCTIVE AIRWAY DISEASES, INHALANTS	Anticholinergics	All-cause hospitalisation	1	15449	No	No	No	No	Yes	Not applicable	.	.	.		No				No		4004, 5533, 8367, 8694, 3908
8367i	Wilt	2007	Stable Chronic obstructive pulmonary disease		Respiratory	Chronic lower respiratory diseases	Other chronic obstructive pulmonary disease	ipratropium	DRUGS FOR OBSTRUCTIVE AIRWAY DISEASES	OTHER DRUGS FOR OBSTRUCTIVE AIRWAY DISEASES, INHALANTS	Anticholinergics	placebo				Hospitalisations per 100 person years of exposure	1	3925	No	No	No	No	Yes	Not applicable	.	.	.		No				No		6797, 8367, 8511, 8692. 8842, 8933, 548, 1438, 8744, 8850
8367j	Wilt	2007	Stable Chronic obstructive pulmonary disease		Respiratory	Chronic lower respiratory diseases	Other chronic obstructive pulmonary disease	inhaled corticosteroids	DRUGS FOR OBSTRUCTIVE AIRWAY DISEASES	OTHER DRUGS FOR OBSTRUCTIVE AIRWAY DISEASES, INHALANTS	Glucocorticoids	placebo				Hospitalisations for respiratory conditions per 100 person years of exposure	1	1116	No	No	No	No	Yes	Not applicable	.	.	.		No				No		4004, 8367
8367k	Wilt	2007	Stable Chronic obstructive pulmonary disease		Respiratory	Chronic lower respiratory diseases	Other chronic obstructive pulmonary disease	inhaled corticosteroids	DRUGS FOR OBSTRUCTIVE AIRWAY DISEASES	OTHER DRUGS FOR OBSTRUCTIVE AIRWAY DISEASES, INHALANTS	Glucocorticoids	placebo				Hospitalisations for nonrespiratory conditions per 100 person years of exposure	1	1116	No	No	No	No	Yes	Not applicable	.	.	.		No				No		4004, 8367
8367l	Wilt	2007	Stable Chronic obstructive pulmonary disease		Respiratory	Chronic lower respiratory diseases	Other chronic obstructive pulmonary disease	tiotropium	DRUGS FOR OBSTRUCTIVE AIRWAY DISEASES	OTHER DRUGS FOR OBSTRUCTIVE AIRWAY DISEASES, INHALANTS	Anticholinergics	placebo				Hospitalization for COPD	4	4562	Yes	Yes	Yes	No	No	Not reported	.	.	.	Not reported	No				No		6797, 8367, 8511, 8692. 8842, 8933, 548, 1438, 8744, 8850
8367b	Wilt	2007	Stable Chronic obstructive pulmonary disease		Respiratory	Chronic lower respiratory diseases	Other chronic obstructive pulmonary disease	combination therapy of long-acting beta 2- agonists and corticosteroids	DRUGS FOR OBSTRUCTIVE AIRWAY DISEASES	ADRENERGICS, INHALANTS	Adrenergics in combination with corticosteroids or other drugs, excl. anticholinergics	Placebo				severe exacerbations requiring hospitalizations	1	3091	No	No	No	No	Yes	Risk ratio	0.82	NR	NR		No				No		4004, 5533, 8367, 8694, 3908
8367a	Wilt	2007	Stable Chronic obstructive pulmonary disease		Respiratory	Chronic lower respiratory diseases	Other chronic obstructive pulmonary disease	Monotherapy with a long-acting beta 2-agonist	DRUGS FOR OBSTRUCTIVE AIRWAY DISEASES	ADRENERGICS, INHALANTS	Selective beta-2-adrenoreceptor agonists	Placebo				severe exacerbations requiring hospitalizations	1	3087	No	No	No	No	Yes	Risk ratio	0.83	NR	NR		No				No		6797, 8367, 4003
8916o	Xie	2016	Heart failure	Preserved ejection fraction	Circulatory	Other forms of heart disease	Heart failure	Direct renin inhibitor	AGENTS ACTING ON THE RENIN-ANGIOTENSIN SYSTEM	OTHER AGENTS ACTING ON THE RENIN-ANGIOTENSIN SYSTEM	Renin-inhibitors	placebo				Hospitalization for heart failure	1	301	No	No	No	No	Yes	Risk ratio	0.67	0.19	2.43	NA	No				No		8916, 8922
8916c	Xie	2016	Heart failure	Reduced ejection fraction or left ventricular dysfunction	Circulatory	Other forms of heart disease	Heart failure	Aldosterone antagonists	DIURETICS	POTASSIUM-SPARING AGENTS	Aldosterone antagonists	placebo				Heart failure hospitalization	4	11477	Yes	Yes	Yes	No	No	Risk ratio	0.705172	0.570529	0.878591	74	No			Moderate	No		2304, 8817, 8916	The summary estimate included the same four trials as the "sensitivity" analysis and therefore was not a true sub-group analysis by our definition.
8916n	Xie	2016	Heart failure	Preserved ejection fraction	Circulatory	Other forms of heart disease	Heart failure	Aldosterone antagonists	DIURETICS	POTASSIUM-SPARING AGENTS	Aldosterone antagonists	placebo				Hospitalization for heart failure	2	3867	Yes	No	No	No	Yes	Risk ratio	0.97	0.59	1.59	55	No				No		2304, 8742, 8817, 8916, 8922
8916l	Xie	2016	Heart failure	Preserved ejection fraction	Circulatory	Other forms of heart disease	Heart failure	Angiotensin converting enzyme inhibitor	AGENTS ACTING ON THE RENIN-ANGIOTENSIN SYSTEM	ACE INHIBITORS, PLAIN	ACE inhibitors, plain	placebo				Hospitalization for heart failure	1	850	No	No	No	No	Yes	Risk ratio	0.86	0.6	1.24	NA	No				No		2549, 6347, 8916, 8922
8916g	Xie	2016	Heart failure	Reduced ejection fraction or left ventricular dysfunction	Circulatory	Other forms of heart disease	Heart failure	Angiotensin II receptor blocker and angiotensin converting enzyme inhibitor	AGENTS ACTING ON THE RENIN-ANGIOTENSIN SYSTEM	ACE INHIBITORS, PLAIN AND/OR ANGIOTENSIN II ANTAGONISTS, PLAIN	ACE inhibitors, plain AND/OR Angiotensin II antagonists, plain	Angiotensin converting enzyme inhibitor	AGENTS ACTING ON THE RENIN-ANGIOTENSIN SYSTEM	ACE INHIBITORS, PLAIN	ACE inhibitors, plain	Heart failure hospitalization	2	10235	Yes	No	No	No	Yes	Risk ratio	0.96	0.63	1.48	38	No		.		No		3781, 4206, 4838, 8916, 3275
8916a	Xie	2016	Heart failure	Reduced ejection fraction or left ventricular dysfunction	Circulatory	Other forms of heart disease	Heart failure	Angiotensin converting enzyme inhibitor	AGENTS ACTING ON THE RENIN-ANGIOTENSIN SYSTEM	ACE INHIBITORS, PLAIN	ACE inhibitors, plain	placebo				Heart failure hospitalization	5	12763	Yes	Yes	Yes	No	No	Risk ratio	0.712627	0.656403	0.7766	0	No		Summary	Moderate	No			Effect unchanged in sensitivity analysis of only trials with high background use of ACEI and/or ARB (>80% of enrolled patients)
8916b	Xie	2016	Heart failure	Reduced ejection fraction or left ventricular dysfunction	Circulatory	Other forms of heart disease	Heart failure	Angiotensin II receptor blocker	AGENTS ACTING ON THE RENIN-ANGIOTENSIN SYSTEM	ANGIOTENSIN II ANTAGONISTS, PLAIN	Angiotensin II antagonists, plain	Placebo				Heart failure hospitalization	4	9878	Yes	Yes	Yes	No	No	Risk ratio	0.769784	0.698043	0.855571	30	No		Summary	Moderate	No		2549, 6347, 8916, 8922, 3781, 6347, 7200, 3275	Effect unchanged in sensitivity analysis of only trials with high background use of ACEI and/or ARB (>80% of enrolled patients)
8916f	Xie	2016	Heart failure	Reduced ejection fraction or left ventricular dysfunction	Circulatory	Other forms of heart disease	Heart failure	Angiotensin receptor neprilysin inhibitor	AGENTS ACTING ON THE RENIN-ANGIOTENSIN SYSTEM	ANGIOTENSIN II ANTAGONISTS, COMBINATIONS	Angiotensin II antagonists, other combinations	Angiotensin converting enzyme inhibitor	AGENTS ACTING ON THE RENIN-ANGIOTENSIN SYSTEM	ACE INHIBITORS, PLAIN	ACE inhibitors, plain	Heart failure hospitalization	1	8399	No	No	Yes	No	No	Risk ratio	0.79	0.7	0.9	NA	No				No		8916, 8922
8916i	Xie	2016	Heart failure	Reduced ejection fraction or left ventricular dysfunction and high background use of ACEI and/or ARB (>80% of enrolled patients)	Circulatory	Other forms of heart disease	Heart failure	Angiotensin II receptor blocker	AGENTS ACTING ON THE RENIN-ANGIOTENSIN SYSTEM	ANGIOTENSIN II ANTAGONISTS, PLAIN	Angiotensin II antagonists, plain	Placebo				Heart failure hospitalization	4	17793	Yes	Yes	Yes	No	No	Risk ratio	0.81	0.72	0.92	49	Yes	Patient characteristics	Restricted to nine trials enrolling patients had a high background use of ACEI and/or ARB (>80% of enrolled patients)		No		2549, 6347, 8916, 8922, 3781, 6347, 7200, 3275
8916h	Xie	2016	Heart failure	Reduced ejection fraction or left ventricular dysfunction	Circulatory	Other forms of heart disease	Heart failure	Angiotensin II receptor blocker and angiotensin converting enzyme inhibitor	AGENTS ACTING ON THE RENIN-ANGIOTENSIN SYSTEM	ACE INHIBITORS, PLAIN AND/OR ANGIOTENSIN II ANTAGONISTS, PLAIN	ACE inhibitors, plain AND/OR Angiotensin II antagonists, plain	Angiotensin II receptor blocker	AGENTS ACTING ON THE RENIN-ANGIOTENSIN SYSTEM	ANGIOTENSIN II ANTAGONISTS, PLAIN	Angiotensin II antagonists, plain	Heart failure hospitalization	2	10453	Yes	No	No	No	Yes	Risk ratio	0.87	0.74	1.02	13	No		.		No		4838, 8916
8916k	Xie	2016	Heart failure	Reduced ejection fraction or left ventricular dysfunction and high background use of ACEI and/or ARB (>80% of enrolled patients)	Circulatory	Other forms of heart disease	Heart failure	Direct renin inhibitor	AGENTS ACTING ON THE RENIN-ANGIOTENSIN SYSTEM	OTHER AGENTS ACTING ON THE RENIN-ANGIOTENSIN SYSTEM	Renin-inhibitors	placebo				Heart failure hospitalization	1	1615	No	No	No	No	Yes	Risk ratio	0.92	0.74	1.15	NA	Yes	Patient characteristics	Restricted to nine trials enrolling patients had a high background use of ACEI and/or ARB (>80% of enrolled patients)		No		8916, 8922
8916d	Xie	2016	Heart failure	Reduced ejection fraction or left ventricular dysfunction	Circulatory	Other forms of heart disease	Heart failure	Direct renin inhibitor	AGENTS ACTING ON THE RENIN-ANGIOTENSIN SYSTEM	OTHER AGENTS ACTING ON THE RENIN-ANGIOTENSIN SYSTEM	Renin-inhibitors	placebo				Heart failure hospitalization	1	1615	No	No	No	No	Yes	Risk ratio	0.93	0.74	1.15	NA	No		Summary		No		8916, 8922
8916m	Xie	2016	Heart failure	Preserved ejection fraction	Circulatory	Other forms of heart disease	Heart failure	Angiotensin II receptor blocker	AGENTS ACTING ON THE RENIN-ANGIOTENSIN SYSTEM	ANGIOTENSIN II ANTAGONISTS, PLAIN	Angiotensin II antagonists, plain	Placebo				Hospitalization for heart failure	2	7151	Yes	No	No	No	Yes	Risk ratio	0.91	0.8	1.03	0	No				No		2549, 6347, 8916, 8922, 3781, 6347, 7200, 3275
8916e	Xie	2016	Heart failure	Reduced ejection fraction or left ventricular dysfunction	Circulatory	Other forms of heart disease	Heart failure	Angiotensin II receptor blocker	AGENTS ACTING ON THE RENIN-ANGIOTENSIN SYSTEM	ANGIOTENSIN II ANTAGONISTS, PLAIN	Angiotensin II antagonists, plain	Angiotensin-converting enzyme inhibitor	AGENTS ACTING ON THE RENIN-ANGIOTENSIN SYSTEM	ACE INHIBITORS, PLAIN	ACE inhibitors, plain	Heart failure hospitalization	5	19605	Yes	No	No	No	Yes	Risk ratio	1.03	0.89	1.19	51	No		.		No		2549, 6347, 8916, 8922, 3781, 6347, 7200, 3275
8918c	Yang	2015	Patients undergoing prostate biopsy		Factors influencing health status and contact with health services	Persons encountering health services for examination and investigation	Special screening examination for neoplasms	Sulfonamide	ANTIBACTERIALS FOR SYSTEMIC USE AND/OR GYNECOLOGICAL ANTIINFECTIVES AND ANTISEPTICS	SULFONAMIDES AND TRIMETHOPRIM AND/OR ANTIINFECTIVES AND ANTISEPTICS, EXCL. COMBINATIONS WITH CORTICOSTEROIDS	Sulfonamides	placebo/no treatment				Hospitalization	1	68	No	No	No	No	Yes	Risk ratio	0.07	0	1.38	NA	Yes	Intervention, comparator, co-intervention	Sulfonamide		No		8918
8918m	Yang	2015	Patients undergoing prostate biopsy		Factors influencing health status and contact with health services	Persons encountering health services for examination and investigation	Special screening examination for neoplasms	Piperacillin-tazobactam	ANTIBACTERIALS FOR SYSTEMIC USE	BETA-LACTAM ANTIBACTERIALS, PENICILLINS	Penicillins with extended spectrum	Other antibiotics	ANTIBACTERIALS FOR SYSTEMIC USE			Hospitalization	1	138	No	No	No	No	Yes	Risk ratio	0.31	0.01	7.38	NA	Yes	Intervention, comparator, co-intervention	ciprofloxacin		No		8918
8918l	Yang	2015	Patients undergoing prostate biopsy		Factors influencing health status and contact with health services	Persons encountering health services for examination and investigation	Special screening examination for neoplasms	Piperacillin-tazobactam	ANTIBACTERIALS FOR SYSTEMIC USE	BETA-LACTAM ANTIBACTERIALS, PENICILLINS	Penicillins with extended spectrum	Other antibiotics	ANTIBACTERIALS FOR SYSTEMIC USE			Hospitalization	1	109	No	No	No	No	Yes	Risk ratio	0.34	0.01	8.15	NA	Yes	Intervention, comparator, co-intervention	cefuroxime		No		8918
8918i	Yang	2015	Patients undergoing prostate biopsy		Factors influencing health status and contact with health services	Persons encountering health services for examination and investigation	Special screening examination for neoplasms	Quinolones	ANTIBACTERIALS FOR SYSTEMIC USE AND/OR GYNECOLOGICAL ANTIINFECTIVES AND ANTISEPTICS	QUINOLONE ANTIBACTERIALS AND/OR ANTIINFECTIVES AND ANTISEPTICS, EXCL. COMBINATIONS WITH CORTICOSTEROIDS	Quinoline derivatives	Chloramphenicol	ANTIBACTERIALS FOR SYSTEMIC USE	AMPHENICOLS	Amphenicols	Hospitalization	1	117	No	No	No	No	Yes	Risk ratio	0.51	0.02	12.27	NA	Yes	Intervention, comparator, co-intervention	Chloramphenicol		No		8918
8918a	Yang	2015	Patients undergoing prostate biopsy		Factors influencing health status and contact with health services	Persons encountering health services for examination and investigation	Special screening examination for neoplasms	Antibiotics	ANTIBACTERIALS FOR SYSTEMIC USE AND/OR GYNECOLOGICAL ANTIINFECTIVES AND ANTISEPTICS	ANTIBACTERIALS FOR SYSTEMIC USE AND/OR ANTIINFECTIVES AND ANTISEPTICS, EXCL. COMBINATIONS WITH CORTICOSTEROIDS	Antibiotics	placebo/no treatment				Hospitalization	3	650	Yes	Yes	Yes	No	No	Risk ratio	0.13	0.03	0.55	0	No		.		No		8918
8918b	Yang	2015	Patients undergoing prostate biopsy		Factors influencing health status and contact with health services	Persons encountering health services for examination and investigation	Special screening examination for neoplasms	Quinolones	ANTIBACTERIALS FOR SYSTEMIC USE AND/OR GYNECOLOGICAL ANTIINFECTIVES AND ANTISEPTICS	QUINOLONE ANTIBACTERIALS AND/OR ANTIINFECTIVES AND ANTISEPTICS, EXCL. COMBINATIONS WITH CORTICOSTEROIDS	Quinoline derivatives	placebo/no treatment				Hospitalization	2	650	Yes	Yes	Yes	No	No	Risk ratio	0.16	0.03	0.87	0	Yes	Intervention, comparator, co-intervention	Quinolones		No		8918
8918k	Yang	2015	Patients undergoing prostate biopsy		Factors influencing health status and contact with health services	Persons encountering health services for examination and investigation	Special screening examination for neoplasms	Piperacillin-tazobactam	ANTIBACTERIALS FOR SYSTEMIC USE	BETA-LACTAM ANTIBACTERIALS, PENICILLINS	Penicillins with extended spectrum	Other antibiotics	ANTIBACTERIALS FOR SYSTEMIC USE			Hospitalization	2	247	Yes	No	No	No	Yes	Risk ratio	0.32	0.03	3.05	0	No		Summary		No		8918
8918j	Yang	2015	Patients undergoing prostate biopsy		Factors influencing health status and contact with health services	Persons encountering health services for examination and investigation	Special screening examination for neoplasms	Quinolones	ANTIBACTERIALS FOR SYSTEMIC USE AND/OR GYNECOLOGICAL ANTIINFECTIVES AND ANTISEPTICS	QUINOLONE ANTIBACTERIALS AND/OR ANTIINFECTIVES AND ANTISEPTICS, EXCL. COMBINATIONS WITH CORTICOSTEROIDS	Quinoline derivatives	Ceftriaxone	ANTIBACTERIALS FOR SYSTEMIC USE	OTHER BETA-LACTAM ANTIBACTERIALS	Third-generation cephalosporins	Hospitalization	1	269	No	No	No	No	Yes	Risk ratio	1.07	0.07	16.92	NA	Yes	Intervention, comparator, co-intervention	ceftriaxone		No		8918
8918h	Yang	2015	Patients undergoing prostate biopsy		Factors influencing health status and contact with health services	Persons encountering health services for examination and investigation	Special screening examination for neoplasms	Quinolones	ANTIBACTERIALS FOR SYSTEMIC USE AND/OR GYNECOLOGICAL ANTIINFECTIVES AND ANTISEPTICS	QUINOLONE ANTIBACTERIALS AND/OR ANTIINFECTIVES AND ANTISEPTICS, EXCL. COMBINATIONS WITH CORTICOSTEROIDS	Quinoline derivatives	Piperacillin-tazobactam	ANTIBACTERIALS FOR SYSTEMIC USE	BETA-LACTAM ANTIBACTERIALS, PENICILLINS	Penicillins with extended spectrum	Hospitalization	1	138	No	No	No	No	Yes	Risk ratio	3.27	0.14	78.87	NA	Yes	Intervention, comparator, co-intervention	Piperacillin-tazobactam		No		8918
8918g	Yang	2015	Patients undergoing prostate biopsy		Factors influencing health status and contact with health services	Persons encountering health services for examination and investigation	Special screening examination for neoplasms	Quinolones	ANTIBACTERIALS FOR SYSTEMIC USE AND/OR GYNECOLOGICAL ANTIINFECTIVES AND ANTISEPTICS	QUINOLONE ANTIBACTERIALS AND/OR ANTIINFECTIVES AND ANTISEPTICS, EXCL. COMBINATIONS WITH CORTICOSTEROIDS	Quinoline derivatives	Other antibiotics (Piperacillin-tazobactam AND OR Chloramphenicol AND OR Ceftriaxone)	ANTIBACTERIALS FOR SYSTEMIC USE	AMPHENICOLS AND/OR BETA-LACTAM ANTIBACTERIALS, PENICILLINS	Amphenicols AND/OR Penicillins with extended spectrum	Hospitalization	3	524	Yes	No	No	No	Yes	Risk ratio	1.22	0.24	6.23	0	No		Summary		No		8918
8918f	Yang	2015	Patients undergoing prostate biopsy		Factors influencing health status and contact with health services	Persons encountering health services for examination and investigation	Special screening examination for neoplasms	Oral	GYNECOLOGICAL ANTIINFECTIVES AND ANTISEPTICS	ANTIINFECTIVES AND ANTISEPTICS, EXCL. COMBINATIONS WITH CORTICOSTEROIDS	Antibiotics	systemic antibiotic administration	ANTIBACTERIALS FOR SYSTEMIC USE			Hospitalization	2	407	Yes	No	No	No	Yes	Risk ratio	1.8	0.24	13.45	0	No		Summary		No		8918
8918d	Yang	2015	Patients undergoing prostate biopsy		Factors influencing health status and contact with health services	Persons encountering health services for examination and investigation	Special screening examination for neoplasms	Short-course (1 d) antibiotics	ANTIBACTERIALS FOR SYSTEMIC USE AND/OR GYNECOLOGICAL ANTIINFECTIVES AND ANTISEPTICS	ANTIBACTERIALS FOR SYSTEMIC USE AND/OR ANTIINFECTIVES AND ANTISEPTICS, EXCL. COMBINATIONS WITH CORTICOSTEROIDS	Antibiotics	long-course (3 d) antibiotics	ANTIBACTERIALS FOR SYSTEMIC USE			Hospitalization	2	366	Yes	No	No	No	Yes	Risk ratio	4.14	0.47	36.46	0	No		.		No		8918
8918e	Yang	2015	Patients undergoing prostate biopsy		Factors influencing health status and contact with health services	Persons encountering health services for examination and investigation	Special screening examination for neoplasms	Single dose antibiotics	ANTIBACTERIALS FOR SYSTEMIC USE AND/OR GYNECOLOGICAL ANTIINFECTIVES AND ANTISEPTICS	ANTIBACTERIALS FOR SYSTEMIC USE AND/OR ANTIINFECTIVES AND ANTISEPTICS, EXCL. COMBINATIONS WITH CORTICOSTEROIDS	Antibiotics	multiple dose antibiotics	ANTIBACTERIALS FOR SYSTEMIC USE			Hospitalization	3	441	Yes	No	No	No	Yes	Risk ratio	3.1	0.64	15.06	0	No		.		No		8918
8918n	Yang	2015	Patients undergoing prostate biopsy		Factors influencing health status and contact with health services	Persons encountering health services for examination and investigation	Special screening examination for neoplasms	Single drug	ANTIBACTERIALS FOR SYSTEMIC USE AND/OR GYNECOLOGICAL ANTIINFECTIVES AND ANTISEPTICS	ANTIBACTERIALS FOR SYSTEMIC USE AND/OR ANTIINFECTIVES AND ANTISEPTICS, EXCL. COMBINATIONS WITH CORTICOSTEROIDS	Antibiotics	combined drugs	ANTIBACTERIALS FOR SYSTEMIC USE			Hospitalization	3	659	Yes	Yes	No	Yes	No	Risk ratio	5.91	2.2	15.87	0	No		.	Low	No		8918
8511b	Yohannes	2011	Stable Chronic obstructive pulmonary disease	Moderate to severe	Respiratory	Chronic lower respiratory diseases	Other chronic obstructive pulmonary disease	Tiotropium	DRUGS FOR OBSTRUCTIVE AIRWAY DISEASES	OTHER DRUGS FOR OBSTRUCTIVE AIRWAY DISEASES, INHALANTS	Anticholinergics	salmeterol	DRUGS FOR OBSTRUCTIVE AIRWAY DISEASES	ADRENERGICS, INHALANTS	Selective beta-2-adrenoreceptor agonists	COPD exacerbation-Related Hospitalizations	2	1415	Yes	No	No	No	Yes	Risk ratio	0.54	0.29	1	0	No		.		No		6797, 8367, 8511, 8692. 8842, 8933, 548, 1438, 8744, 8850
8511c	Yohannes	2011	Stable Chronic obstructive pulmonary disease	Moderate to severe	Respiratory	Chronic lower respiratory diseases	Other chronic obstructive pulmonary disease	Tiotropium	DRUGS FOR OBSTRUCTIVE AIRWAY DISEASES	OTHER DRUGS FOR OBSTRUCTIVE AIRWAY DISEASES, INHALANTS	Anticholinergics	ipratropium	DRUGS FOR OBSTRUCTIVE AIRWAY DISEASES	OTHER DRUGS FOR OBSTRUCTIVE AIRWAY DISEASES, INHALANTS	Anticholinergics	COPD exacerbation-Related Hospitalizations	1	535	No	No	No	No	Yes	Risk ratio	0.59	0.32	1.09	NA	No		.		Yes	548b, 8744f	6797, 8367, 8511, 8692. 8842, 8933, 548, 1438, 8744, 8850
8511d	Yohannes	2011	Stable Chronic obstructive pulmonary disease	Moderate to severe	Respiratory	Chronic lower respiratory diseases	Other chronic obstructive pulmonary disease	Tiotropium	DRUGS FOR OBSTRUCTIVE AIRWAY DISEASES	OTHER DRUGS FOR OBSTRUCTIVE AIRWAY DISEASES, INHALANTS	Anticholinergics	formoterol	DRUGS FOR OBSTRUCTIVE AIRWAY DISEASES	ADRENERGICS, INHALANTS	Selective beta-2-adrenoreceptor agonists	COPD exacerbation-Related Hospitalizations	1	unclear	No	No	No	No	Yes	Risk ratio	4.98	0.58	32.96	NR	No		.		No		6797, 8367, 8511, 8692. 8842, 8933, 548, 1438, 8744, 8850
8511a	Yohannes	2011	Stable Chronic obstructive pulmonary disease	Moderate to severe	Respiratory	Chronic lower respiratory diseases	Other chronic obstructive pulmonary disease	Tiotropium	DRUGS FOR OBSTRUCTIVE AIRWAY DISEASES	OTHER DRUGS FOR OBSTRUCTIVE AIRWAY DISEASES, INHALANTS	Anticholinergics	placebo				COPD exacerbation-Related Hospitalizations	9	11844	Yes	Yes	Yes	No	No	Risk ratio	0.898098	0.813333	0.981609	18.2	No		.	Low	No		6797, 8367, 8511, 8692. 8842, 8933, 548, 1438, 8744, 8850
8604e	Zhang	2011	Heart failure	Systolic insufficiency	Circulatory	Other forms of heart disease	Heart failure	Simvastatin	LIPID MODIFYING AGENTS	LIPID MODIFYING AGENTS, PLAIN	HMG CoA reductase inhibitors	placebo or nothing in addition to contemporary standard therapy of CHF				rehospitalization for worsening heart failure	2	253	Yes	No	No	No	Yes	Risk ratio	1.13	0.07	17.02	NA	Yes	Intervention, comparator, co-intervention	Simvastatin		No		4615, 8604, 8729, 8826
8604j	Zhang	2011	Heart failure	Chronic systolic cardiac insufficiency	Circulatory	Other forms of heart disease	Heart failure	Statin	LIPID MODIFYING AGENTS	LIPID MODIFYING AGENTS, PLAIN	HMG CoA reductase inhibitors	placebo or nothing in addition to contemporary standard therapy of CHF				rehospitalization for worsening heart failure	unclear	unclear	Yes	No	No	No	Yes	Risk ratio	0.61	0.23	1.6	82	Yes	Patient characteristics	Ischemic etiology		No		4615, 8604, 8729, 8826
8604i	Zhang	2011	Heart failure	Chronic systolic cardiac insufficiency	Circulatory	Other forms of heart disease	Heart failure	Statin	LIPID MODIFYING AGENTS	LIPID MODIFYING AGENTS, PLAIN	HMG CoA reductase inhibitors	placebo or nothing in addition to contemporary standard therapy of CHF				rehospitalization for worsening heart failure	unclear	unclear	Yes	No	No	No	Yes	Risk ratio	0.65	0.29	1.44	30	Yes	Patient characteristics	Mixed etiology		No		4615, 8604, 8729, 8826
8604f	Zhang	2011	Heart failure	Chronic systolic cardiac insufficiency	Circulatory	Other forms of heart disease	Heart failure	Atorvastatin	LIPID MODIFYING AGENTS	LIPID MODIFYING AGENTS, PLAIN	HMG CoA reductase inhibitors	placebo or nothing in addition to contemporary standard therapy of CHF				Rehospitalization for worsening heart failure	8	524	Yes	Yes	Yes	No	No	Risk ratio	0.51	0.33	0.81	0	Yes	Intervention, comparator, co-intervention	Atorvastatin	Low	No		4615, 8604, 8729, 8826
8604c	Zhang	2011	Heart failure	Systolic insufficiency and patients less than 65 years old	Circulatory	Other forms of heart disease	Heart failure	Statin	LIPID MODIFYING AGENTS	LIPID MODIFYING AGENTS, PLAIN	HMG CoA reductase inhibitors	placebo or nothing in addition to contemporary standard therapy of CHF				rehospitalization for worsening heart failure	unclear	unclear	Yes	Yes	Yes	No	No	Risk ratio	0.52	0.33	0.82	0	Yes	Patient characteristics	Patients less than 65 years old		No		4615, 8604, 8729, 8826
8604l	Zhang	2011	Heart failure	Chronic systolic cardiac insufficiency	Circulatory	Other forms of heart disease	Heart failure	Statin	LIPID MODIFYING AGENTS	LIPID MODIFYING AGENTS, PLAIN	HMG CoA reductase inhibitors	placebo or nothing in addition to contemporary standard therapy of CHF				rehospitalization for worsening heart failure	unclear	unclear	Yes	No	No	No	Yes	Risk ratio	0.66	0.38	1.17	53	Yes	Patient characteristics	Left ventricular ejection fraction 32% and higher (mean value of LVEF in the overall populations across the trials)		No		4615, 8604, 8729, 8826
8604h	Zhang	2011	Heart failure	Chronic systolic cardiac insufficiency	Circulatory	Other forms of heart disease	Heart failure	Statin	LIPID MODIFYING AGENTS	LIPID MODIFYING AGENTS, PLAIN	HMG CoA reductase inhibitors	placebo or nothing in addition to contemporary standard therapy of CHF				rehospitalization for worsening heart failure	unclear	unclear	Yes	No	No	No	Yes	Risk ratio	0.73	0.4	1.33	0	Yes	Patient characteristics	Non-Ischemic etiology		No		4615, 8604, 8729, 8826
8604b	Zhang	2011	Heart failure	Systolic insufficiency	Circulatory	Other forms of heart disease	Heart failure	Statin	LIPID MODIFYING AGENTS	LIPID MODIFYING AGENTS, PLAIN	HMG CoA reductase inhibitors	placebo or nothing in addition to contemporary standard therapy of CHF				Rehospitalization for worsening heart failure	10	5561	Yes	Yes	Yes	No	No	Risk ratio	0.66	0.44	0.98	29	Yes	Study quality, robustness to trial exclusion	GISSI-HF study excluded (highest weighted)	Low	No		4615, 8604, 8729, 8826	Exclusion of this trial with the second most weighted trial led to an even greater hospitalisation benefit according to the authors but no effect estimates were reported. Other sensitivity analyses by trial exclusion had no impact on the overall results
8604k	Zhang	2011	Heart failure	Chronic systolic cardiac insufficiency	Circulatory	Other forms of heart disease	Heart failure	Statin	LIPID MODIFYING AGENTS	LIPID MODIFYING AGENTS, PLAIN	HMG CoA reductase inhibitors	placebo or nothing in addition to contemporary standard therapy of CHF				rehospitalization for worsening heart failure	unclear	unclear	Yes	No	No	No	Yes	Risk ratio	0.88	0.69	1.14	5	Yes	Patient characteristics	Left ventricular ejection fraction less than 32% (mean value of LVEF in the overall populations across the trials)		No		4615, 8604, 8729, 8826
8604a	Zhang	2011	Heart failure	Systolic insufficiency	Circulatory	Other forms of heart disease	Heart failure	Statin	LIPID MODIFYING AGENTS	LIPID MODIFYING AGENTS, PLAIN	HMG CoA reductase inhibitors	placebo or nothing in addition to contemporary standard therapy of CHF				rehospitalization for worsening heart failure	11	10135	Yes	No	No	No	Yes	Risk ratio	0.9	0.78	1.04	33	No		Summary		No		4615, 8604, 8729, 8826
8604g	Zhang	2011	Heart failure	Chronic systolic cardiac insufficiency	Circulatory	Other forms of heart disease	Heart failure	Rosuvastatin	LIPID MODIFYING AGENTS	LIPID MODIFYING AGENTS, PLAIN	HMG CoA reductase inhibitors	placebo or nothing in addition to contemporary standard therapy of CHF				rehospitalization for worsening heart failure	3	9670	Yes	No	No	No	Yes	Risk ratio	0.96	0.88	1.04	23	Yes	Intervention, comparator, co-intervention	Rosuvastatin		No		4615, 8604, 8729, 8826
8604d	Zhang	2011	Heart failure	Systolic insufficiency and patients older than 65 years old	Circulatory	Other forms of heart disease	Heart failure	Statin	LIPID MODIFYING AGENTS	LIPID MODIFYING AGENTS, PLAIN	HMG CoA reductase inhibitors	placebo or nothing in addition to contemporary standard therapy of CHF				rehospitalization for worsening heart failure	unclear	unclear	Yes	No	No	No	Yes	Risk ratio	0.96	0.9	1.02	0	Yes	Patient characteristics	65 years and older		No		4615, 8604, 8729, 8826
9143a	Zhang	2014	Chronic asthma		Respiratory	Chronic lower respiratory diseases	Asthma	Montelukast and long acting beta 2 agonists	DRUGS FOR OBSTRUCTIVE AIRWAY DISEASES	OTHER SYSTEMIC DRUGS FOR OBSTRUCTIVE AIRWAY DISEASES	Leukotriene receptor antagonists	long acting beta 2 agonists alone	DRUGS FOR OBSTRUCTIVE AIRWAY DISEASES	ADRENERGICS, INHALANTS	Selective beta-2-adrenoreceptor agonists	hospitalization for asthma exacerbation	1	220	No	No	No	No	Yes	Risk ratio	0.66	0.27	1.61	NA	No				No		1348, 9143
9143b	Zhang	2014	Acute asthma		Respiratory	Chronic lower respiratory diseases	Status asthmaticus	First line Montelukast	DRUGS FOR OBSTRUCTIVE AIRWAY DISEASES	OTHER SYSTEMIC DRUGS FOR OBSTRUCTIVE AIRWAY DISEASES	Leukotriene receptor antagonists	placebo				hospitalizations for acute asthma	3	925	Yes	No	No	No	Yes	Risk ratio	0.72	0.5	1.06	NR	No			Moderate	No
8922h	Zhang	2016	Heart failure	Preserved ejection fraction (greater than or equal to 40%)	Circulatory	Other forms of heart disease	Heart failure	Angiotensin converting enzyme inhibitor	AGENTS ACTING ON THE RENIN-ANGIOTENSIN SYSTEM	ACE INHIBITORS, PLAIN	ACE inhibitors, plain	Placebo				All-cause hospitalisation	unclear	unclear	Yes	No	No	No	Yes	Risk ratio	0.68	0.37	1.26	Unclear	Yes	Intervention, comparator, co-intervention	angiotensin converting enzyme inhibitor		No		2549, 6347, 8916, 8922
8922t	Zhang	2016	Heart failure	Preserved ejection fraction (greater than or equal to 40%)	Circulatory	Other forms of heart disease	Heart failure	Angiotensin II receptor blocker	AGENTS ACTING ON THE RENIN-ANGIOTENSIN SYSTEM	ANGIOTENSIN II ANTAGONISTS, PLAIN	Angiotensin II antagonists, plain	Placebo				Heart failure hospitalization	unclear	unclear	Yes	No	No	No	Yes	Risk ratio	0.86	0.64	1.15	Unclear	Yes	Intervention, comparator, co-intervention	angiotensin receptor blocker		No		2549, 6347, 8916, 8922, 3781, 6347, 7200, 3275
8922r	Zhang	2016	Heart failure	Preserved ejection fraction (greater than or equal to 40%)	Circulatory	Other forms of heart disease	Heart failure	Aldosterone antagonists	DIURETICS	POTASSIUM-SPARING AGENTS	Aldosterone antagonists	Placebo				Heart failure hospitalization	unclear	unclear	Yes	No	No	No	Yes	Risk ratio	0.84	0.71	1	Unclear	Yes	Intervention, comparator, co-intervention	mineralocorticoid receptor antagonists		Yes	8742b	2304, 8742, 8817, 8916, 8922
8922q	Zhang	2016	Heart failure	Preserved ejection fraction (greater than or equal to 40%)	Circulatory	Other forms of heart disease	Heart failure	Renin–angiotensin–aldosterone system inhibitors	AGENTS ACTING ON THE RENIN-ANGIOTENSIN SYSTEM AND/OR DIURETICS	ACE INHIBITORS, PLAIN AND/OR ANGIOTENSIN II ANTAGONISTS, PLAIN AND/OR POTASSIUM-SPARING AGENTS	ACE inhibitors, plain AND/OR Angiotensin II antagonists, plain AND/OR POTASSIUM-SPARING AGENTS	Placebo				Heart failure hospitalization	unclear	unclear	Yes	No	No	No	Yes	Risk ratio	0.86	0.74	1.01	Unclear	Yes	Study or follow-up duration	Follow-up duration less than or equal to 8.5 months		No		2549, 6347, 8916, 8922, 3781, 3275, 2304, 8742, 8817
8922n	Zhang	2016	Heart failure	Preserved ejection fraction and patients less than 70.9 years old (greater than or equal to 40%)	Circulatory	Other forms of heart disease	Heart failure	Renin–angiotensin–aldosterone system inhibitors	AGENTS ACTING ON THE RENIN-ANGIOTENSIN SYSTEM AND/OR DIURETICS	ACE INHIBITORS, PLAIN AND/OR ANGIOTENSIN II ANTAGONISTS, PLAIN AND/OR POTASSIUM-SPARING AGENTS	ACE inhibitors, plain AND/OR Angiotensin II antagonists, plain AND/OR POTASSIUM-SPARING AGENTS	Placebo				Heart failure hospitalization	unclear	unclear	Yes	Yes	Yes	No	No	Risk ratio	0.86	0.76	0.96	NR	Yes	Patient characteristics	Less than 70.9		No		2549, 6347, 8916, 8922, 3781, 3275, 2304, 8742, 8817	The subgroup with a mean age of less than 70.9 years might have been associated with a lower rate of heart failure hospitalization for the treatment of RAAS inhibitors
8922k	Zhang	2016	Heart failure	Preserved ejection fraction (Left ventricular ejection fraction cut-off greater than or equal to 50%)	Circulatory	Other forms of heart disease	Heart failure	Renin–angiotensin–aldosterone system inhibitors	AGENTS ACTING ON THE RENIN-ANGIOTENSIN SYSTEM AND/OR DIURETICS	ACE INHIBITORS, PLAIN AND/OR ANGIOTENSIN II ANTAGONISTS, PLAIN AND/OR POTASSIUM-SPARING AGENTS	ACE inhibitors, plain AND/OR Angiotensin II antagonists, plain AND/OR POTASSIUM-SPARING AGENTS	Placebo				All-cause hospitalisation	unclear	unclear	Yes	No	No	No	Yes	Risk ratio	1.09	0.81	1.46	Unclear	Yes	Patient characteristics	Left ventricular ejection fraction cut-off greater than or equal to 50%		No		2549, 6347, 8916, 8922, 3781, 3275, 2304, 8742, 8817
8922l	Zhang	2016	Heart failure	Preserved ejection fraction (greater than or equal to 40%)	Circulatory	Other forms of heart disease	Heart failure	Renin–angiotensin–aldosterone system inhibitors	AGENTS ACTING ON THE RENIN-ANGIOTENSIN SYSTEM AND/OR DIURETICS	ACE INHIBITORS, PLAIN AND/OR ANGIOTENSIN II ANTAGONISTS, PLAIN AND/OR POTASSIUM-SPARING AGENTS	ACE inhibitors, plain AND/OR Angiotensin II antagonists, plain AND/OR POTASSIUM-SPARING AGENTS	Placebo				Heart failure hospitalization	8	11765	Yes	Yes	Yes	No	No	Risk ratio	0.89	0.82	0.97	0	No		Summary	Low	No		2549, 6347, 8916, 8922, 3781, 3275, 2304, 8742, 8817
8922o	Zhang	2016	Heart failure	Preserved ejection fraction and patients with systolic blood pressure less than 140 (mmHg) (greater than or equal to 40%)	Circulatory	Other forms of heart disease	Heart failure	Renin–angiotensin–aldosterone system inhibitors	AGENTS ACTING ON THE RENIN-ANGIOTENSIN SYSTEM AND/OR DIURETICS	ACE INHIBITORS, PLAIN AND/OR ANGIOTENSIN II ANTAGONISTS, PLAIN AND/OR POTASSIUM-SPARING AGENTS	ACE inhibitors, plain AND/OR Angiotensin II antagonists, plain AND/OR POTASSIUM-SPARING AGENTS	Placebo				Heart failure hospitalization	unclear	unclear	Yes	Yes	Yes	No	No	Risk ratio	0.89	0.82	0.97	NR	Yes	Patient characteristics	Systolic blood pressure less than 140 (mmHg)		No		2549, 6347, 8916, 8922, 3781, 3275, 2304, 8742, 8817
8922p	Zhang	2016	Heart failure	Preserved ejection fraction (greater than or equal to 40%)	Circulatory	Other forms of heart disease	Heart failure	Renin–angiotensin–aldosterone system inhibitors	AGENTS ACTING ON THE RENIN-ANGIOTENSIN SYSTEM AND/OR DIURETICS	ACE INHIBITORS, PLAIN AND/OR ANGIOTENSIN II ANTAGONISTS, PLAIN AND/OR POTASSIUM-SPARING AGENTS	ACE inhibitors, plain AND/OR Angiotensin II antagonists, plain AND/OR POTASSIUM-SPARING AGENTS	Placebo				Heart failure hospitalization	unclear	unclear	Yes	No	No	No	Yes	Risk ratio	0.91	0.82	1.01	Unclear	Yes	Study or follow-up duration	Follow-up duration greater than 8.5 months		No		2549, 6347, 8916, 8922, 3781, 3275, 2304, 8742, 8817
8922u	Zhang	2016	Heart failure	Preserved ejection fraction (left ventricular ejection fraction cut-off greater than or equal to 45%)	Circulatory	Other forms of heart disease	Heart failure	Renin–angiotensin–aldosterone system inhibitors	AGENTS ACTING ON THE RENIN-ANGIOTENSIN SYSTEM AND/OR DIURETICS	ACE INHIBITORS, PLAIN AND/OR ANGIOTENSIN II ANTAGONISTS, PLAIN AND/OR POTASSIUM-SPARING AGENTS	ACE inhibitors, plain AND/OR Angiotensin II antagonists, plain AND/OR POTASSIUM-SPARING AGENTS	Placebo				Heart failure hospitalization	unclear	unclear	Yes	No	No	No	Yes	Risk ratio	0.91	0.82	1.01	Unclear	Yes	Patient characteristics	Left ventricular ejection fraction cut-off greater than or equal to 45%		No		2549, 6347, 8916, 8922, 3781, 3275, 2304, 8742, 8817
8922s	Zhang	2016	Heart failure	Preserved ejection fraction (greater than or equal to 40%)	Circulatory	Other forms of heart disease	Heart failure	Angiotensin converting enzyme inhibitor	AGENTS ACTING ON THE RENIN-ANGIOTENSIN SYSTEM	ACE INHIBITORS, PLAIN	ACE inhibitors, plain	Placebo				Heart failure hospitalization	unclear	unclear	Yes	No	No	No	Yes	Risk ratio	0.92	0.83	1.02	Unclear	Yes	Intervention, comparator, co-intervention	angiotensin converting enzyme inhibitor		No		2549, 6347, 8916, 8922
8922m	Zhang	2016	Heart failure	Preserved ejection fraction and patients 70.9 years or older (greater than or equal to 40%)	Circulatory	Other forms of heart disease	Heart failure	Renin–angiotensin–aldosterone system inhibitors	AGENTS ACTING ON THE RENIN-ANGIOTENSIN SYSTEM AND/OR DIURETICS	ACE INHIBITORS, PLAIN AND/OR ANGIOTENSIN II ANTAGONISTS, PLAIN AND/OR POTASSIUM-SPARING AGENTS	ACE inhibitors, plain AND/OR Angiotensin II antagonists, plain AND/OR POTASSIUM-SPARING AGENTS	Placebo				Heart failure hospitalization	unclear	unclear	Yes	No	No	No	Yes	Risk ratio	0.94	0.83	1.07	Unclear	Yes	Patient characteristics	Greater than or equal to 70.9		No		2549, 6347, 8916, 8922, 3781, 3275, 2304, 8742, 8817
8922g	Zhang	2016	Heart failure	Preserved ejection fraction (greater than or equal to 40%)	Circulatory	Other forms of heart disease	Heart failure	Aldosterone antagonists	DIURETICS	POTASSIUM-SPARING AGENTS	Aldosterone antagonists	Placebo				All-cause hospitalisation	unclear	unclear	Yes	No	No	No	Yes	Risk ratio	0.98	0.91	1.05	Unclear	Yes	Intervention, comparator, co-intervention	mineralocorticoid receptor antagonists		No		2304, 8742, 8817, 8916, 8922
8922f	Zhang	2016	Heart failure	Preserved ejection fraction (greater than or equal to 40%)	Circulatory	Other forms of heart disease	Heart failure	Renin–angiotensin–aldosterone system inhibitors	AGENTS ACTING ON THE RENIN-ANGIOTENSIN SYSTEM AND/OR DIURETICS	ACE INHIBITORS, PLAIN AND/OR ANGIOTENSIN II ANTAGONISTS, PLAIN AND/OR POTASSIUM-SPARING AGENTS	ACE inhibitors, plain AND/OR Angiotensin II antagonists, plain AND/OR POTASSIUM-SPARING AGENTS	Placebo				All-cause hospitalisation	unclear	unclear	Yes	No	No	No	Yes	Risk ratio	0.98	0.92	1.04	Unclear	Yes	Study or follow-up duration	Follow-up duration less than or equal to 8.5 months		No		2549, 6347, 8916, 8922, 3781, 3275, 2304, 8742, 8817
8922c	Zhang	2016	Heart failure	Preserved ejection fraction and patients less than 70.9 years old (greater than or equal to 40%)	Circulatory	Other forms of heart disease	Heart failure	Renin–angiotensin–aldosterone system inhibitors	AGENTS ACTING ON THE RENIN-ANGIOTENSIN SYSTEM AND/OR DIURETICS	ACE INHIBITORS, PLAIN AND/OR ANGIOTENSIN II ANTAGONISTS, PLAIN AND/OR POTASSIUM-SPARING AGENTS	ACE inhibitors, plain AND/OR Angiotensin II antagonists, plain AND/OR POTASSIUM-SPARING AGENTS	Placebo				All-cause hospitalisation	unclear	unclear	Yes	No	No	No	Yes	Risk ratio	0.98	0.94	1.03	Unclear	Yes	Patient characteristics	Less than 70.9		No		2549, 6347, 8916, 8922, 3781, 3275, 2304, 8742, 8817
8922a	Zhang	2016	Heart failure	Preserved ejection fraction (greater than or equal to 40%)	Circulatory	Other forms of heart disease	Heart failure	Renin–angiotensin–aldosterone system inhibitors	AGENTS ACTING ON THE RENIN-ANGIOTENSIN SYSTEM AND/OR DIURETICS	ACE INHIBITORS, PLAIN AND/OR ANGIOTENSIN II ANTAGONISTS, PLAIN AND/OR POTASSIUM-SPARING AGENTS	ACE inhibitors, plain AND/OR Angiotensin II antagonists, plain AND/OR POTASSIUM-SPARING AGENTS	Placebo				All-cause hospitalisation	7	11207	Yes	No	No	No	Yes	Risk ratio	0.99	0.96	1.03	0	No		Summary		No		2549, 6347, 8916, 8922, 3781, 3275, 2304, 8742, 8817
8922d	Zhang	2016	Heart failure	Preserved ejection fraction and patients with systolic blood pressure less than 140 (mmHg) (greater than or equal to 40%)	Circulatory	Other forms of heart disease	Heart failure	Renin–angiotensin–aldosterone system inhibitors	AGENTS ACTING ON THE RENIN-ANGIOTENSIN SYSTEM AND/OR DIURETICS	ACE INHIBITORS, PLAIN AND/OR ANGIOTENSIN II ANTAGONISTS, PLAIN AND/OR POTASSIUM-SPARING AGENTS	ACE inhibitors, plain AND/OR Angiotensin II antagonists, plain AND/OR POTASSIUM-SPARING AGENTS	Placebo				All-cause hospitalisation	unclear	unclear	Yes	No	No	No	Yes	Risk ratio	0.99	0.96	1.03	Unclear	Yes	Patient characteristics	Systolic blood pressure less than 140 (mmHg)		No		2549, 6347, 8916, 8922, 3781, 3275, 2304, 8742, 8817
8922e	Zhang	2016	Heart failure	Preserved ejection fraction (greater than or equal to 40%)	Circulatory	Other forms of heart disease	Heart failure	Renin–angiotensin–aldosterone system inhibitors	AGENTS ACTING ON THE RENIN-ANGIOTENSIN SYSTEM AND/OR DIURETICS	ACE INHIBITORS, PLAIN AND/OR ANGIOTENSIN II ANTAGONISTS, PLAIN AND/OR POTASSIUM-SPARING AGENTS	ACE inhibitors, plain AND/OR Angiotensin II antagonists, plain AND/OR POTASSIUM-SPARING AGENTS	Placebo				All-cause hospitalisation	unclear	unclear	Yes	No	No	No	Yes	Risk ratio	1	0.96	1.05	Unclear	Yes	Study or follow-up duration	Follow-up duration greater than 8.5 months		No		2549, 6347, 8916, 8922, 3781, 3275, 2304, 8742, 8817
8922j	Zhang	2016	Heart failure	Preserved ejection fraction (left ventricular ejection fraction cut-off greater than or equal to 45%)	Circulatory	Other forms of heart disease	Heart failure	Renin–angiotensin–aldosterone system inhibitors	AGENTS ACTING ON THE RENIN-ANGIOTENSIN SYSTEM AND/OR DIURETICS	ACE INHIBITORS, PLAIN AND/OR ANGIOTENSIN II ANTAGONISTS, PLAIN AND/OR POTASSIUM-SPARING AGENTS	ACE inhibitors, plain AND/OR Angiotensin II antagonists, plain AND/OR POTASSIUM-SPARING AGENTS	Placebo				All-cause hospitalisation	unclear	unclear	Yes	No	No	No	Yes	Risk ratio	1	0.96	1.05	Unclear	Yes	Patient characteristics	Left ventricular ejection fraction cut-off greater than or equal to 45%		No		2549, 6347, 8916, 8922, 3781, 3275, 2304, 8742, 8817
8922b	Zhang	2016	Heart failure	Preserved ejection fraction and patients 70.9 years or older (greater than or equal to 40%)	Circulatory	Other forms of heart disease	Heart failure	Renin–angiotensin–aldosterone system inhibitors	AGENTS ACTING ON THE RENIN-ANGIOTENSIN SYSTEM AND/OR DIURETICS	ACE INHIBITORS, PLAIN AND/OR ANGIOTENSIN II ANTAGONISTS, PLAIN AND/OR POTASSIUM-SPARING AGENTS	ACE inhibitors, plain AND/OR Angiotensin II antagonists, plain AND/OR POTASSIUM-SPARING AGENTS	Placebo				All-cause hospitalisation	unclear	unclear	Yes	No	No	No	Yes	Risk ratio	1.01	0.96	1.07	Unclear	Yes	Patient characteristics	Greater than or equal to 70.9		No		2549, 6347, 8916, 8922, 3781, 3275, 2304, 8742, 8817
8922i	Zhang	2016	Heart failure	Preserved ejection fraction (greater than or equal to 40%)	Circulatory	Other forms of heart disease	Heart failure	Angiotensin II receptor blocker	AGENTS ACTING ON THE RENIN-ANGIOTENSIN SYSTEM	ANGIOTENSIN II ANTAGONISTS, PLAIN	Angiotensin II antagonists, plain	Placebo				All-cause hospitalisation	unclear	unclear	Yes	No	No	No	Yes	Risk ratio	1	0.97	1.05	Unclear	Yes	Intervention, comparator, co-intervention	angiotensin receptor blocker		Yes	3275a	2549, 6347, 8916, 8922, 3781, 6347, 7200, 3275
8928	Zhou	2014	Heart failure	Left ventricular ejection fraction less than or equal to 50%	Circulatory	Other forms of heart disease	Heart failure	Trimetazidine	CARDIAC THERAPY	OTHER CARDIAC PREPARATIONS	Other cardiac preparations	placebo				Hospitalisation for cardiac causes	4	156	Yes	Yes	Yes	No	No	Risk ratio	0.43	0.21	0.91	0	No		Summary	Very low	Yes		6347, 8928, 8931, 3415
8931a	Ziff	2015	Chronic heart failure	Reduced or preserved left ventricular ejection fraction	Circulatory	Other forms of heart disease	Heart failure	Digoxin	CARDIAC THERAPY	CARDIAC THERAPY	Digitalis glycosides	placebo				All-cause hospitalisation	2	7788	Yes	Yes	Yes	No	No	Risk ratio	0.94	0.9	0.99	NR	No			High	No		6347, 8928, 8931, 3415	Review was in all patients with cardiovascular disease, but trials located were all in heart failure patients
8931b	Ziff	2015	Chronic heart failure	Preserved ejection fraction and patients aged 65 years or older	Circulatory	Other forms of heart disease	Heart failure	Digoxin	CARDIAC THERAPY	CARDIAC THERAPY	Digitalis glycosides	placebo				30 day all-cause hospitalisation	1	6800	No	No	No	Yes	No	Hazard ratio	2.46	1.25	4.83	Not applicable	No				No		6347, 8928, 8931, 3415
8933c	Zou	2016	Stable Chronic obstructive pulmonary disease	Moderate to severe	Respiratory	Chronic lower respiratory diseases	Other chronic obstructive pulmonary disease	Aclidinium Bromide	DRUGS FOR OBSTRUCTIVE AIRWAY DISEASES	OTHER DRUGS FOR OBSTRUCTIVE AIRWAY DISEASES, INHALANTS	Anticholinergics	placebo				COPD Exacerbation related hospitalisations	5	3167	Yes	No	No	No	Yes	Risk ratio	0.59	0.35	1.01	17	Yes	Intervention, comparator, co-intervention	Twice daily		Yes	8850c	6797, 8367, 8511, 8692. 8842, 8933, 548, 1438, 8744, 8850
8933b	Zou	2016	Stable Chronic obstructive pulmonary disease	Moderate to severe	Respiratory	Chronic lower respiratory diseases	Other chronic obstructive pulmonary disease	Aclidinium Bromide	DRUGS FOR OBSTRUCTIVE AIRWAY DISEASES	OTHER DRUGS FOR OBSTRUCTIVE AIRWAY DISEASES, INHALANTS	Anticholinergics	placebo				COPD Exacerbation related hospitalisations	2	1621	Yes	No	No	No	Yes	Risk ratio	0.68	0.45	1.02	59	Yes	Intervention, comparator, co-intervention	Once daily		No		6797, 8367, 8511, 8692. 8842, 8933, 548, 1438, 8744, 8850
8933a	Zou	2016	Stable Chronic obstructive pulmonary disease	Moderate to severe	Respiratory	Chronic lower respiratory diseases	Other chronic obstructive pulmonary disease	Aclidinium Bromide	DRUGS FOR OBSTRUCTIVE AIRWAY DISEASES	OTHER DRUGS FOR OBSTRUCTIVE AIRWAY DISEASES, INHALANTS	Anticholinergics	placebo				COPD Exacerbation related hospitalisations	5	4788	Yes	Yes	Yes	No	No	Risk ratio	0.646393	0.476945	0.892698	17	No		Summary	Moderate	No		6797, 8367, 8511, 8692. 8842, 8933, 548, 1438, 8744, 8850
